# Supplementary material for: Precision N‐glycoproteomics reveals elevated LacdiNAc as a novel signature of intrahepatic cholangiocarcinoma
Source: Mol Oncol. 2021 Dec 18;16(11):2135–52. doi: 10.1002/1878-0261.13147 (PMC9168967; doi:10.1002/1878-0261.13147)
Supplement: Supplementary file 2 [file MOL2-16-2135-s001.xlsx]

## Sheet: Table S1
Supplementary Table 1. The clinical information of ICC and HCC patients involved in this study
Classification	Patient no.a	Age/genderb	Etiology	TNM staged	Stage	Tumor diameter(cm)	Tumor differentiation	AFP(ng/mL)
HCC	1	64/M	NA	T3N0M0	IIIB	8	Moderately	< 20
	2	68/M	NA	T2N0M0	II	4	Moderately	< 20
	3	61/M	NA	T3N0M0	IIIB	4.5	Moderately	16091
	4	59/M	NA	T4N0M0	IIIC	7	Moderately	267
	5	59/F	NA	T2N0M0	II	10	Moderately	6971
	6	20/M	NA	T3N0M0	IIIA	15	Moderately	< 20
ICC	1	67/F	NA	T2N0M0	II	8	Moderately	< 20
	2	44/M	NA	T4N1M1	IVB	4	Poorly	< 20
	3	51/M	NA	T2N0M0	II	7	Moderately	< 20
	4	50/M	NA	T2N0M0	II	3	Moderately	< 20
	5	61/F	NA	T1N1M0	IIIB	3	Moderately	< 20
	6	53/F	HBVc	T2N1M0	IIIB	6	Moderately	< 20
aPatient pairs. For each patient, tumor and adjacent tissue was obtained.
bThe gender, male (M) or female (F), and age of the patient.
cHepatitis B virus.
dThe Classification of Malignant Tumors (I/II/III/IV). Primary tumor (T), regional lymph nodes (N) and distant metastatic sites (M).

## Sheet: Table S2
Supplementary Table 2. All identified intact glycopeptides in tumor and paracancerous samples of ICC and HCC
MS2Scan	Energy	LowEnergy_MS2Scan	MS1Scan	PrecursorIntensity	RetentionTime	PrecursorCharge	OriginalPrecursorMz	PrecursorMz	PMZShift	PrecursorMass	TheoreticalPrecursorMass	GlycanMass	GlycanComposition	GlycanModification	PeptideMass	PeptideSequence	Peptide	Status	Protein	GeneName	ProteinID	Glycosite_Position	BasePeakIntensity	BasePeakMz	Matched_Reporter_Number	Matched_Reporter_Ions	Matched_OXO_Number	Matched_Y_ions_Number	Matched_Y_ions	Matched_Pepfragment_Number	Matched_Pepfragment_Ions	PeptideScore	GlycanScore	structure_coding	Peptide_MassShift	Corefucose	Bisection	Corefucose_decoy	Bisection_decoy	Glycan_decoy	Isoforms	Glycan_type	FDR	126_median	127N_median	127C_median	128N_median	128C_median	129N_median
16375	37	16374	16367	0	39.5767,0.0000	3	1044.8	1044.81	0.0322266	3131.4	3131.36	1257.45	N3H4		1873.91	AAAAAWEEPSSGNGTAR	n[TMT10plex]AAAAAWEEPSSGNGTAR	NORMAL	Protein RCC2	RCC2	Q9P258	18	994967	138.055	10	126.1277_126.1277_126.1277_53242.5352;127.1248_127.1248_127.1248_48367.3438;127.1311_127.1311_127.1310_47361.6797;128.1281_128.1281_128.1281_53957.2031;128.1344_128.1344_128.1343_47467.6836;129.1315_129.1315_129.1315_47492.1680;129.1378_129.1378_129.1377_57091.8359;130.1348_130.1348_130.1349_53866.5312;130.1411_130.1411_130.1410_53774.3477;131.1382_131.1382_131.1381_49621.7773	9	6	N1:[2076.9915390641995(1040.5228271484375, 13427.6513671875, 2, 2079.030054296875)];N2:[2280.0709390641996(1141.0384521484375, 5191.9622802734375, 2, 2280.061304296875)];N2H2:[2604.1765390641995(1302.6348876953125, 581930.662109375, 2, 2603.254175390625)];N2H3:[2766.2293390642(1382.6231689453125, 1583672.1082763672, 2, 2763.230737890625)];N3H3:[2969.3087390641995(991.4485473632812, 49993.43896484…	9	b1^1_301.2079_301.2070_11066.7441;b2^1_372.2450_372.2437_20361.0828;b3^1_443.2821_443.2807_59395.1372;b4^1_514.3192_514.3177_89400.7543;b5^1_585.3563_585.3548_86068.5216;b6^1_771.4356_0.0000_0.0000;b7^1_900.4782_0.0000_0.0000;b8^1_1029.5208_0.0000_0.0000;b9^1_1126.5736_0.0000_0.0000;b10^1_1213.6056_0.0000_0.0000;b11^1_1300.6376_0.0000_0.0000;b12^1_1357.6591_0.0000_0.0000;b13^1_1471.7020_0.0000_0.…	25.8498	60.3577	A2B2C1D1E2F1fedD1dcba	2.03852	0	0			0	0	Complex	0.00425425	53242.5352	48367.3438	47361.6797	53957.2031	47467.6836	47492.1680
32047	37	32046	32041	0	81.1337,0.0000	3	1214.85	1214.52	-0.987671	3640.55	3641.52	2204.77	N4H5S2		1436.75	AAGTLEDVYNR	n[TMT10plex]AAGTLEDVYNR	NORMAL	Glycolipid transfer protein domain-containing protein 2	GLTPD2	A6NH11	276	115640	138.056	10	126.1277_126.1277_126.1283_740.4283;127.1248_127.1248_127.1255_1378.5004;127.1311_127.1311_127.1318_1385.6406;128.1281_128.1281_128.1288_850.4845;128.1344_128.1344_128.1351_2823.2869;129.1315_129.1315_129.1321_826.2036;129.1378_129.1378_129.1385_2903.9487;130.1348_130.1348_130.1355_3423.4727;130.1411_130.1411_130.1418_1678.0897;131.1382_131.1382_131.1389_1115.1362	9	10	N1:[1639.8256430642(820.9223022460938, 35104.62744140625, 2, 1639.8290044921876)];N2:[1842.9050430641998(922.96435546875, 7979.6123046875, 2, 1843.9131109375)];N2H1:[2004.9578430642(1003.4913330078125, 7187.24169921875, 2, 2004.967066015625)];N2H2:[2167.0106430642(1084.5184326171875, 20734.9755859375, 2, 2167.021265234375)];N2H3:[2329.0634430642(1165.543701171875, 18084.351196289062, 2, 2329.0718…	7	b1^1_301.2079_301.2082_1494.5367;b2^1_372.2450_0.0000_0.0000;b3^1_429.2664_0.0000_0.0000;b4^1_530.3141_530.3154_1129.7507;b5^1_643.3982_0.0000_0.0000;b6^1_772.4408_772.4396_1017.8529;b7^1_887.4677_887.4705_9677.7495;b8^1_986.5361_986.5464_2133.0791;b9^1_1149.5995_0.0000_0.0000;b10^1_1263.6424_0.0000_0.0000;b11^1_1419.7435_0.0000_0.0000;y1^1_175.1195_175.1196_1441.5535;y2^1_289.1624_0.0000_0.0000;…	17.9641	16.155	A2B2C1D1E2F1G3gfedD1E2F1G3gfedcba	0.0022503	0	0			0	0	Complex	0.00708383	933.092	1503.28	1379.93	1098.33	2112.11	1173.04
25525	37	25524	25515	0	61.1328,0.0000	3	983.81	983.81	-0.00128174	2948.41	2948.4	1216.42	N2H5		1731.98	AAIPSALDTNSSK	n[TMT10plex]AAIPSALDTNSSK[TMT10plex]	NORMAL	Galectin-3-binding protein	LGALS3BP	Q08380	551	162543	138.056	10	126.1277_126.1277_126.1283_31254.4355;127.1248_127.1248_127.1254_24885.9883;127.1311_127.1311_127.1316_25740.5254;128.1281_128.1281_128.1287_29777.7012;128.1344_128.1344_128.1349_29588.1973;129.1315_129.1315_129.1321_40056.6641;129.1378_129.1378_129.1382_27723.7090;130.1348_130.1348_130.1355_52483.0898;130.1411_130.1411_130.1416_29625.8203;131.1382_131.1382_131.1388_37412.9102	10	6	N1:[1935.0566530642(968.5380249023438, 1225982.107421875, 2, 1935.0604498046876)];N2:[2138.1360530642(1070.0771484375, 51257.154541015625, 2, 2138.138696875)];N2H1:[2300.1888530642(1151.106689453125, 31623.3798828125, 2, 2300.19777890625)];N2H2:[2462.2416530642(1232.1309814453125, 35366.95703125, 2, 2462.246362890625)];N2H3:[2624.2944530642(1313.1551513671875, 7718.8572998046875, 2, 2624.29470273…	18	b1^1_301.2079_301.2083_26165.6185;b2^1_372.2450_372.2455_98905.4365;b3^1_485.3290_485.3298_109998.6807;b4^1_582.3818_0.0000_0.0000;b5^1_669.4138_669.4149_14146.2278;b6^1_740.4510_740.4526_19176.2808;b7^1_853.5350_853.5344_3204.4189;b8^1_968.5620_0.0000_0.0000;b9^1_1069.6096_0.0000_0.0000;b10^1_1183.6526_1183.6527_1315.8022;b11^1_1270.6846_0.0000_0.0000;b12^1_1357.7166_0.0000_0.0000;b13^1_1714.974…	114.287	11.0483	A2B2C1D1dD1E1eE1edcba	0.00379674	0	0			0	0	High mannose	0	150465	85964.3	132140	122822	131305	129517
25264	37	25263	25253	0	60.5580,0.0000	3	1037.83	1037.83	-0.0065918	3110.46	3110.45	1378.48	N2H6		1731.98	AAIPSALDTNSSK	n[TMT10plex]AAIPSALDTNSSK[TMT10plex]	NORMAL	Galectin-3-binding protein	LGALS3BP	Q08380	551	215117	138.056	10	126.1277_126.1277_126.1283_33076.0234;127.1248_127.1248_127.1254_23598.6289;127.1311_127.1311_127.1316_30437.4727;128.1281_128.1281_128.1287_32044.0723;128.1344_128.1344_128.1350_27348.3691;129.1315_129.1315_129.1321_26553.6953;129.1378_129.1378_129.1383_27899.4551;130.1348_130.1348_130.1354_74019.0547;130.1411_130.1411_130.1415_24440.5996;131.1382_131.1382_131.1388_43754.0156	9	6	N1:[1935.0566530642(968.5382080078125, 2358383.541015625, 2, 1935.060816015625)];N2:[2138.1360530642(1069.60107421875, 118974.83520507812, 2, 2137.1865484375)];N2H1:[2300.1888530642(1150.6026611328125, 82869.2861328125, 2, 2299.189722265625)];N2H2:[2462.2416530642(1232.1322021484375, 58869.868408203125, 2, 2462.248804296875)];N2H3:[2624.2944530642(1313.1593017578125, 78615.10009765625, 2, 2624.30…	21	b1^1_301.2079_301.2083_40669.2717;b2^1_372.2450_372.2455_164571.6082;b3^1_485.3290_485.3298_175473.1267;b4^1_582.3818_582.3826_2791.9807;b5^1_669.4138_669.4153_16361.2375;b6^1_740.4510_740.4505_24542.0342;b7^1_853.5350_853.5367_12167.3770;b8^1_968.5620_0.0000_0.0000;b9^1_1069.6096_1069.6105_7536.1353;b10^1_1183.6526_1183.6606_2519.0535;b11^1_1270.6846_0.0000_0.0000;b12^1_1357.7166_0.0000_0.0000;b…	165.178	6.64749	A2B2C1D1E1edD1E1eE1edcba	0.00416295	0	0			0	0	High mannose	0	41491.2	32310.5	40670.6	42864.6	38700.4	35755.5
23552	37	23551	23545	0	58.6970,0.0000	3	1091.85	1091.85	0.00769043	3272.53	3272.51	1540.53	N2H7		1731.98	AAIPSALDTNSSK	n[TMT10plex]AAIPSALDTNSSK[TMT10plex]	NORMAL	Galectin-3-binding protein	LGALS3BP	Q08380	551	533605	138.056	10	126.1277_126.1277_126.1284_68259.8125;127.1248_127.1248_127.1255_41457.3672;127.1311_127.1311_127.1317_69653.2422;128.1281_128.1281_128.1288_60994.5508;128.1344_128.1344_128.1350_60215.0938;129.1315_129.1315_129.1322_62100.6719;129.1378_129.1378_129.1384_59039.8320;130.1348_130.1348_130.1355_116715.0156;130.1411_130.1411_130.1417_58866.9414;131.1382_131.1382_131.1389_63048.8086	10	6	N1:[1935.0566530642(968.5384521484375, 3138081.58984375, 2, 1935.061304296875)];N2:[2138.1360530642(1069.581787109375, 224124.84912109375, 2, 2137.14797421875)];N2H1:[2300.1888530642(1150.6007080078125, 143982.11401367188, 2, 2299.185816015625)];N2H2:[2462.2416530642(1232.131591796875, 85652.578125, 2, 2462.24758359375)];N2H3:[2624.2944530642(1312.6614990234375, 99987.01196289062, 2, 2623.3073980…	21	b1^1_301.2079_301.2084_81506.2568;b2^1_372.2450_372.2458_326582.4062;b3^1_485.3290_485.3301_367085.4795;b4^1_582.3818_582.3809_4880.1348;b5^1_669.4138_669.4153_30972.8193;b6^1_740.4510_740.4534_54845.2111;b7^1_853.5350_853.5393_21485.5259;b8^1_968.5620_0.0000_0.0000;b9^1_1069.6096_1069.6107_17867.6359;b10^1_1183.6526_1183.6539_13174.9042;b11^1_1270.6846_1270.6819_1841.1066;b12^1_1357.7166_0.0000_…	173.562	3.47304	A2B2C1D1E1edD1E1eE1F1fedcba	0.00380924	0	0			0	0	High mannose	0	83577.8	53364.1	87666.2	72578.1	76793.5	72712.5
23506	37	23505	23498	0	58.6079,0.0000	3	1145.87	1146.21	1.01953	3435.59	3434.56	1702.58	N2H8		1731.98	AAIPSALDTNSSK	n[TMT10plex]AAIPSALDTNSSK[TMT10plex]	NORMAL	Galectin-3-binding protein	LGALS3BP	Q08380	551	511924	138.056	10	126.1277_126.1277_126.1284_58018.6641;127.1248_127.1248_127.1255_48723.9961;127.1311_127.1311_127.1317_52245.1641;128.1281_128.1281_128.1288_52460.9297;128.1344_128.1344_128.1351_57705.4922;129.1315_129.1315_129.1322_53185.6211;129.1378_129.1378_129.1384_57331.6406;130.1348_130.1348_130.1355_99544.9609;130.1411_130.1411_130.1416_49866.8945;131.1382_131.1382_131.1388_54971.4141	9	6	N1:[1935.0566530642(968.5383911132812, 2937464.0859375, 2, 1935.0611822265626)];N2:[2138.1360530642(1070.0784912109375, 225040.5556640625, 2, 2138.141382421875)];N2H1:[2300.1888530642(1150.6021728515625, 124196.28564453125, 2, 2299.188745703125)];N2H2:[2462.2416530642(1231.6260986328125, 85295.9375, 2, 2461.236597265625)];N2H3:[2624.2944530642(1312.6558837890625, 78835.89233398438, 2, 2623.296167…	22	b1^1_301.2079_301.2083_53087.1743;b2^1_372.2450_372.2457_210009.2463;b3^1_485.3290_485.3300_257760.2755;b4^1_582.3818_582.3839_2460.1248;b5^1_669.4138_669.4139_18269.3193;b6^1_740.4510_740.4525_35783.1377;b7^1_853.5350_853.5374_18582.9082;b8^1_968.5620_0.0000_0.0000;b9^1_1069.6096_1069.6111_20412.7695;b10^1_1183.6526_1183.6509_2895.5247;b11^1_1270.6846_0.0000_0.0000;b12^1_1357.7166_0.0000_0.0000;…	183.961	2.43311	A2B2C1D1E1F1fedD1E1eE1F1fedcba	0.00452916	0	0			0	0	High mannose	0	63339.2	48724	59758.8	53078.4	59141	53432.3
14031	37	14029	14028	0	32.0653,0.0000	3	1199.88	1199.56	-0.946655	3595.66	3596.61	1864.63	N2H9		1731.98	AAIPSALDTNSSK	n[TMT10plex]AAIPSALDTNSSK[TMT10plex]	NORMAL	Galectin-3-binding protein	LGALS3BP	Q08380	551	1.82938e+06	138.055	10	126.1277_126.1277_126.1277_261773.2031;127.1248_127.1248_127.1248_153847.2500;127.1311_127.1311_127.1310_231039.8125;128.1281_128.1281_128.1281_216205.7656;128.1344_128.1344_128.1343_202568.3281;129.1315_129.1315_129.1315_181479.7031;129.1378_129.1378_129.1377_195081.4219;130.1348_130.1348_130.1348_285727.5625;130.1411_130.1411_130.1410_192526.7656;131.1382_131.1382_131.1381_222932.5625	10	6	N1:[1935.0566530642(968.5343017578125, 8529757.909179688, 2, 1935.053003515625)];N2:[2138.1360530642(1069.577392578125, 692190.6962890625, 2, 2137.13918515625)];N2H1:[2300.1888530642(1151.0999755859375, 385650.302734375, 2, 2300.184351171875)];N2H2:[2462.2416530642(1231.6329345703125, 245713.8916015625, 2, 2461.250269140625)];N2H3:[2624.2944530642(1313.6595458984375, 74949.830078125, 2, 2625.3034…	22	b1^1_301.2079_301.2067_166408.9443;b2^1_372.2450_372.2437_693929.1221;b3^1_485.3290_485.3277_811028.1731;b4^1_582.3818_582.3809_11303.6572;b5^1_669.4138_669.4117_51388.5479;b6^1_740.4510_740.4480_107559.7246;b7^1_853.5350_853.5329_49357.7930;b8^1_968.5620_0.0000_0.0000;b9^1_1069.6096_1069.6042_67602.0244;b10^1_1183.6526_1183.6461_23701.2041;b11^1_1270.6846_1270.6824_9541.4902;b12^1_1357.7166_0.00…	206.205	1.3442	A2B2C1D1E1F1fedD1E1F1feE1F1fedcba	-0.00497982	0	0			0	0	High mannose	0	261773.2031	153847.2500	231039.8125	216205.7656	202568.3281	181479.7031
21691	37	21690	21675	0	49.9814,0.0000	3	1168.22	1167.88	-1.01111	3500.61	3500.62	1768.64	N4H5F1		1731.98	AAIPSALDTNSSK	n[TMT10plex]AAIPSALDTNSSK[TMT10plex]	NORMAL	Galectin-3-binding protein	LGALS3BP	Q08380	551	1.62956e+06	138.055	10	126.1277_126.1277_126.1276_102296.7344;127.1248_127.1248_127.1247_65368.1680;127.1311_127.1311_127.1309_99338.1250;128.1281_128.1281_128.1281_91967.8594;128.1344_128.1344_128.1342_103345.8672;129.1315_129.1315_129.1314_102527.2422;129.1378_129.1378_129.1376_104703.5547;130.1348_130.1348_130.1348_101359.7422;130.1411_130.1411_130.1409_98804.2109;131.1382_131.1382_131.1381_120781.9531	9	14	N1:[1935.0566530642(968.5330200195312, 262712.470703125, 2, 1935.0504400390626)];N2H1:[2300.1888530642(1151.6077880859375, 35208.302734375, 2, 2301.199976171875)];N2H2:[2462.2416530642(1232.125244140625, 137352.9248046875, 2, 2462.23488828125)];N2H2F1:[2608.2995530642(1304.6607666015625, 169272.2109375, 2, 2607.305933203125)];N2H3F1:[2770.3523530641996(1386.18408203125, 152654.376953125, 2, 2770.…	16	b1^1_301.2079_301.2065_28052.3177;b2^1_372.2450_372.2436_105130.2197;b3^1_485.3290_485.3274_132937.2578;b4^1_582.3818_582.3801_2490.4026;b5^1_669.4138_669.4114_6349.4829;b6^1_740.4510_740.4479_5803.8887;b7^1_853.5350_853.5317_3080.3020;b8^1_968.5620_0.0000_0.0000;b9^1_1069.6096_0.0000_0.0000;b10^1_1183.6526_1183.6473_2400.1482;b11^1_1270.6846_0.0000_0.0000;b12^1_1357.7166_0.0000_0.0000;b13^1_1714…	95.0869	48.1966	A2B2C1D1E2F1fedD1E2F1fedcbB5ba	-0.00621303	1	0			0	0	Complex	0	102296.7344	65368.1680	99338.1250	91967.8594	103345.8672	102527.2422
23688	37	23687	23676	0	53.6034,0.0000	3	1265.25	1265.58	1.00012	3793.72	3791.71	2059.73	N4H5F1S1		1731.98	AAIPSALDTNSSK	n[TMT10plex]AAIPSALDTNSSK[TMT10plex]	NORMAL	Galectin-3-binding protein	LGALS3BP	Q08380	551	1.28777e+06	138.055	10	126.1277_126.1277_126.1277_76970.2344;127.1248_127.1248_127.1248_58763.6328;127.1311_127.1311_127.1310_73575.3906;128.1281_128.1281_128.1281_87427.1094;128.1344_128.1344_128.1343_71337.6172;129.1315_129.1315_129.1315_80397.5391;129.1378_129.1378_129.1376_76511.6172;130.1348_130.1348_130.1348_101772.8125;130.1411_130.1411_130.1410_78765.9453;131.1382_131.1382_131.1381_120558.2188	9	14	N1:[1935.0566530642(968.53369140625, 161596.08984375, 2, 1935.0517828125)];N2:[2138.1360530642(1070.0751953125, 35311.230712890625, 2, 2138.134790625)];N2H2:[2462.2416530642(1231.6260986328125, 101236.712890625, 2, 2461.236597265625)];N2H2F1:[2608.2995530642(1305.6578369140625, 66915.4140625, 2, 2609.300073828125)];N2H3F1:[2770.3523530641996(1386.1805419921875, 107965.6875, 2, 2770.345483984375)]…	11	b1^1_301.2079_301.2067_19459.5020;b2^1_372.2450_372.2435_69882.3975;b3^1_485.3290_485.3275_88173.9004;b4^1_582.3818_0.0000_0.0000;b5^1_669.4138_669.4121_3281.6423;b6^1_740.4510_740.4465_3843.9507;b7^1_853.5350_0.0000_0.0000;b8^1_968.5620_0.0000_0.0000;b9^1_1069.6096_0.0000_0.0000;b10^1_1183.6526_0.0000_0.0000;b11^1_1270.6846_0.0000_0.0000;b12^1_1357.7166_0.0000_0.0000;b13^1_1714.9745_0.0000_0.000…	47.0897	53.2089	A2B2C1D1E2F1G3gfedD1E2F1fedcbB5ba	-0.00487025	1	0			0	0	Complex	0.000309598	77209.1	60677.6	84699.9	94564.9	76525.2	95034.6
28249	37	28248	28239	0	69.9087,0.0000	4	949.189	948.937	-1.00903	3791.72	3792.73	2059.73	N4H5F3		1731.98	AAIPSALDTNSSK	n[TMT10plex]AAIPSALDTNSSK[TMT10plex]	NORMAL	Galectin-3-binding protein	LGALS3BP	Q08380	551	245486	138.056	10	126.1277_126.1277_126.1284_21125.6621;127.1248_127.1248_127.1254_17421.8730;127.1311_127.1311_127.1316_21410.6309;128.1281_128.1281_128.1288_25994.5742;128.1344_128.1344_128.1349_23061.4766;129.1315_129.1315_129.1321_46198.9531;129.1378_129.1378_129.1382_24159.3730;130.1348_130.1348_130.1355_31561.9297;130.1411_130.1411_130.1416_21686.4805;131.1382_131.1382_131.1388_20150.6035	9	13	N1:[1935.0566530642(969.0400390625, 163948.4715576172, 2, 1936.064478125)];N2H1:[2300.1888530642(1151.105712890625, 54611.9931640625, 2, 2300.19582578125)];N2H2:[2462.2416530642(1231.6331787109375, 165194.45581054688, 2, 2461.250757421875)];N2H2F1:[2608.2995530642(1304.6497802734375, 102145.8310546875, 2, 2607.283960546875)];N2H3F1:[2770.3523530641996(1386.18798828125, 136544.96533203125, 2, 2770…	12	b1^1_301.2079_301.2082_12319.4912;b2^1_372.2450_372.2456_42287.1333;b3^1_485.3290_485.3300_60785.2111;b4^1_582.3818_0.0000_0.0000;b5^1_669.4138_669.4148_1712.4058;b6^1_740.4510_740.4526_7064.3649;b7^1_853.5350_853.5346_3654.3870;b8^1_968.5620_0.0000_0.0000;b9^1_1069.6096_0.0000_0.0000;b10^1_1183.6526_0.0000_0.0000;b11^1_1270.6846_0.0000_0.0000;b12^1_1357.7166_0.0000_0.0000;b13^1_1714.9745_0.0000_…	53.1079	6.14308	A2B2C1D1E2F1fF5fedD1E2F1fF5fedcbB5ba	0.00292975	1	0			0	0	Complex	0	21125.6621	17421.8730	21410.6309	25994.5742	23061.4766	46198.9531
23571	37	23570	23559	0	53.5272,0.0000	3	1216.57	1216.89	0.948486	3647.64	3645.65	1913.68	N4H5S1		1731.98	AAIPSALDTNSSK	n[TMT10plex]AAIPSALDTNSSK[TMT10plex]	NORMAL	Galectin-3-binding protein	LGALS3BP	Q08380	551	1.55335e+06	138.055	10	126.1277_126.1277_126.1277_101300.9141;127.1248_127.1248_127.1248_99423.4141;127.1311_127.1311_127.1310_132286.9219;128.1281_128.1281_128.1282_120532.0703;128.1344_128.1344_128.1343_113965.6953;129.1315_129.1315_129.1315_130192.5312;129.1378_129.1378_129.1377_126375.4609;130.1348_130.1348_130.1349_127835.4844;130.1411_130.1411_130.1410_104573.3281;131.1382_131.1382_131.1382_133258.3125	9	15	N1:[1935.0566530642(968.5341186523438, 491151.9453125, 2, 1935.0526373046876)];N2:[2138.1360530642(1070.075927734375, 120303.78930664062, 2, 2138.13625546875)];N2H1:[2300.1888530642(1152.0955810546875, 41732.359375, 2, 2302.175562109375)];N2H2:[2462.2416530642(1231.6300048828125, 285070.33349609375, 2, 2461.244409765625)];N2H3:[2624.2944530642(1312.105224609375, 255436.58959960938, 2, 2622.194849…	14	b1^1_301.2079_301.2070_34934.1858;b2^1_372.2450_372.2438_126918.3369;b3^1_485.3290_485.3278_143248.0500;b4^1_582.3818_0.0000_0.0000;b5^1_669.4138_669.4130_10929.1819;b6^1_740.4510_740.4431_13417.7637;b7^1_853.5350_853.5298_9663.8857;b8^1_968.5620_0.0000_0.0000;b9^1_1069.6096_0.0000_0.0000;b10^1_1183.6526_0.0000_0.0000;b11^1_1270.6846_0.0000_0.0000;b12^1_1357.7166_0.0000_0.0000;b13^1_1714.9745_0.0…	78.8034	60.9656	A2B2C1D1E2F1fF3fedD1E2F1fedcba	-0.00401576	0	0			0	0	Complex	0	101300.9141	99423.4141	132286.9219	120532.0703	113965.6953	130192.5312
23524	37	23523	23510	0	53.4407,0.0000	4	912.425	912.42	-0.019043	3645.65	3645.65	1913.68	N4H5S1		1731.98	AAIPSALDTNSSK	n[TMT10plex]AAIPSALDTNSSK[TMT10plex]	NORMAL	Galectin-3-binding protein	LGALS3BP	Q08380	551	1.08432e+06	138.055	10	126.1277_126.1277_126.1278_96106.1562;127.1248_127.1248_127.1249_83236.1797;127.1311_127.1311_127.1310_99851.1641;128.1281_128.1281_128.1282_108566.6719;128.1344_128.1344_128.1344_105519.1953;129.1315_129.1315_129.1315_121674.0781;129.1378_129.1378_129.1377_107612.0547;130.1348_130.1348_130.1349_123370.5469;130.1411_130.1411_130.1410_87710.5859;131.1382_131.1382_131.1382_138407.2656	9	13	N1:[1935.0566530642(968.5347900390625, 1011163.158203125, 2, 1935.053980078125)];N2:[2138.1360530642(1070.0765380859375, 130336.7333984375, 2, 2138.137476171875)];N2H1:[2300.1888530642(1151.09912109375, 165052.1982421875, 2, 2300.1826421875)];N2H2:[2462.2416530642(1231.631591796875, 618465.470703125, 2, 2461.24758359375)];N2H3:[2624.2944530642(1312.6497802734375, 800200.32421875, 2, 2623.28396054…	12	b1^1_301.2079_301.2068_33780.1584;b2^1_372.2450_372.2439_123246.3203;b3^1_485.3290_485.3281_199221.4934;b4^1_582.3818_0.0000_0.0000;b5^1_669.4138_669.4119_9222.9580;b6^1_740.4510_740.4457_17441.4683;b7^1_853.5350_853.5348_9663.0551;b8^1_968.5620_0.0000_0.0000;b9^1_1069.6096_0.0000_0.0000;b10^1_1183.6526_0.0000_0.0000;b11^1_1270.6846_0.0000_0.0000;b12^1_1357.7166_0.0000_0.0000;b13^1_1714.9745_0.00…	59.9232	47.8214	A2B2C1D1E2F1G3gfedD1E2F1fedcba	-0.00267299	0	0			0	0	Complex	0	96106.1562	83236.1797	99851.1641	108566.6719	105519.1953	121674.0781
35550	37	35549	35537	0	82.0388,0.0000	3	1313.6	1313.6	-0.00292969	3937.77	3936.75	2204.77	N4H5S2		1731.98	AAIPSALDTNSSK	n[TMT10plex]AAIPSALDTNSSK[TMT10plex]	NORMAL	Galectin-3-binding protein	LGALS3BP	Q08380	551	961240	138.056	10	126.1277_126.1277_126.1284_47318.1836;127.1248_127.1248_127.1255_38664.8633;127.1311_127.1311_127.1317_49189.5352;128.1281_128.1281_128.1288_61863.9883;128.1344_128.1344_128.1350_48982.4805;129.1315_129.1315_129.1322_64445.1055;129.1378_129.1378_129.1384_63091.0625;130.1348_130.1348_130.1355_101222.6953;130.1411_130.1411_130.1417_56913.1055;131.1382_131.1382_131.1389_53854.4961	9	14	N1:[1935.0566530642(968.53955078125, 620563.4448242188, 2, 1935.0635015625)];N2:[2138.1360530642(1069.5836181640625, 129504.11059570312, 2, 2137.151636328125)];N2H1:[2300.1888530642(1151.1068115234375, 92703.5888671875, 2, 2300.198023046875)];N2H2:[2462.2416530642(1232.6346435546875, 223694.65625, 2, 2463.253687109375)];N2H3:[2624.2944530642(2625.313232421875, 30365.49072265625, 1, 2624.305432421…	22	b1^1_301.2079_301.2083_42692.1768;b2^1_372.2450_372.2457_177306.5031;b3^1_485.3290_485.3301_208882.1604;b4^1_582.3818_0.0000_0.0000;b5^1_669.4138_669.4159_10742.5540;b6^1_740.4510_740.4534_24441.1230;b7^1_853.5350_853.5363_6481.6528;b8^1_968.5620_0.0000_0.0000;b9^1_1069.6096_1069.6078_58167.9453;b10^1_1183.6526_1183.6587_6218.1606;b11^1_1270.6846_1270.6807_2793.1953;b12^1_1357.7166_1357.7175_1777…	186.762	56.255	A2B2C1D1E2F1fF3fedD1E2F1fF3fedcba	0.0068485	0	0			0	0	Complex	0	89097.2	80553.9	83008	115426	89726.3	128085
35655	37	35654	35645	0	82.2359,0.0000	3	1313.59	1313.6	0.020874	3937.78	3936.75	2204.77	N4H5S2		1731.98	AAIPSALDTNSSK	n[TMT10plex]AAIPSALDTNSSK[TMT10plex]	NORMAL	Galectin-3-binding protein	LGALS3BP	Q08380	551	519145	138.056	10	126.1277_126.1277_126.1284_35394.7383;127.1248_127.1248_127.1255_36010.6367;127.1311_127.1311_127.1316_33745.3984;128.1281_128.1281_128.1288_48886.2773;128.1344_128.1344_128.1350_34230.3281;129.1315_129.1315_129.1322_46972.9297;129.1378_129.1378_129.1384_43431.0938;130.1348_130.1348_130.1355_55366.2383;130.1411_130.1411_130.1417_42292.5469;131.1382_131.1382_131.1389_50400.8359	9	11	N1:[1935.0566530642(968.5396118164062, 213999.10546875, 2, 1935.0636236328126)];N2:[2138.1360530642(1070.080810546875, 46708.73779296875, 2, 2138.14602109375)];N2H1:[2300.1888530642(1150.066650390625, 32213.541625976562, 2, 2298.11770078125)];N2H2:[2462.2416530642(1232.637939453125, 68305.29650878906, 2, 2463.26027890625)];N2H3:[2624.2944530642(2626.314453125, 6189.6552734375, 1, 2625.306653125)]…	15	b1^1_301.2079_301.2082_10932.1416;b2^1_372.2450_372.2457_62086.1025;b3^1_485.3290_485.3302_64824.2129;b4^1_582.3818_582.3831_1734.4829;b5^1_669.4138_669.4147_1498.4374;b6^1_740.4510_740.4508_4291.9849;b7^1_853.5350_853.5356_1968.5278;b8^1_968.5620_0.0000_0.0000;b9^1_1069.6096_0.0000_0.0000;b10^1_1183.6526_0.0000_0.0000;b11^1_1270.6846_1270.6704_1556.4694;b12^1_1357.7166_1357.7209_13106.8579;b13^1…	81.4559	28.087	A2B2C1D1E2F1G3gfedD1E2F1G3gfedcba	0.00697057	0	0			0	0	Complex	0	9066.07	5069.57	7314.55	10498.3	9574.76	9527.91
34053	37	34052	34045	0	81.4539,0.0000	3	1313.26	1313.26	0.00622559	3936.76	3936.75	2204.77	N4H5S2		1731.98	AAIPSALDTNSSK	n[TMT10plex]AAIPSALDTNSSK[TMT10plex]	NORMAL	Galectin-3-binding protein	LGALS3BP	Q08380	551	608570	138.056	10	126.1277_126.1277_126.1284_18090.2148;127.1248_127.1248_127.1255_9135.8604;127.1311_127.1311_127.1317_20485.5879;128.1281_128.1281_128.1288_21506.8496;128.1344_128.1344_128.1349_17468.2637;129.1315_129.1315_129.1322_25742.0059;129.1378_129.1378_129.1384_24350.8711;130.1348_130.1348_130.1355_40957.2461;130.1411_130.1411_130.1416_22318.7109;131.1382_131.1382_131.1389_9841.8809	9	14	N1:[1935.0566530642(968.5382690429688, 489947.97509765625, 2, 1935.0609380859376)];N2:[2138.1360530642(1070.078857421875, 106552.73120117188, 2, 2138.14211484375)];N2H1:[2300.1888530642(1150.608154296875, 71925.25744628906, 2, 2299.20070859375)];N2H2:[2462.2416530642(1231.630615234375, 216637.26611328125, 2, 2461.24563046875)];N2H3:[2624.2944530642(1313.1590576171875, 399057.0693359375, 2, 2624.3…	23	b1^1_301.2079_301.2084_29399.5815;b2^1_372.2450_372.2455_110821.2715;b3^1_485.3290_485.3299_144737.1929;b4^1_582.3818_582.3834_1065.7993;b5^1_669.4138_669.4144_8904.1833;b6^1_740.4510_740.4520_12787.2100;b7^1_853.5350_853.5381_7636.0132;b8^1_968.5620_0.0000_0.0000;b9^1_1069.6096_1069.6173_51037.9023;b10^1_1183.6526_1183.6517_3973.3176;b11^1_1270.6846_0.0000_0.0000;b12^1_1357.7166_1357.7234_19455.…	193.447	39.4745	A2B2C1D1E2F1fF3fedD1E2F1G3gfedcba	0.00428502	0	0			0	0	Complex	0	18090.2	9135.86	18919.2	21506.8	17468.3	24604.1
25421	37	25419	25409	0	52.6936,0.0000	4	1237.29	1237.54	0.984863	4946.12	4944.14	2350.83	N4H5F1S2		2593.31	AALAAFNAQNNGSNFQLEEISR	n[TMT10plex]AALAAFNAQNNGSNFQLEEISR	NORMAL	Alpha-2-HS-glycoprotein	AHSG	P02765	176	1.54419e+06	138.055	10	126.1277_126.1277_126.1277_109348.6016;127.1248_127.1248_127.1248_98762.6484;127.1311_127.1311_127.1310_129239.3906;128.1281_128.1281_128.1281_139032.0469;128.1344_128.1344_128.1343_123013.8594;129.1315_129.1315_129.1315_152828.5781;129.1378_129.1378_129.1376_176007.2500;130.1348_130.1348_130.1348_173051.7344;130.1411_130.1411_130.1409_127084.9453;131.1382_131.1382_131.1381_156021.1875	9	10	N1:[2796.3881630642004(1399.19970703125, 455536.3203125, 2, 2796.3838140625)];N2H1:[3161.5203630642004(1581.7550048828125, 66150.5185546875, 2, 3161.494409765625)];N2H2:[3323.5731630642003(1662.80712890625, 206172.728515625, 2, 3323.5986578125)];N2H2F1:[3469.6310630642(1735.8138427734375, 95628.3212890625, 2, 3469.612085546875)];N2H3F1:[3631.6838630642005(1816.8363037109375, 134508.150390625, 2, …	12	b1^1_301.2079_301.2070_8406.2607;b2^1_372.2450_372.2437_14868.8057;b3^1_485.3290_485.3280_28925.6812;b4^1_556.3662_556.3657_31063.5947;b5^1_627.4033_627.4017_28084.9238;b6^1_774.4717_774.4710_15584.4229;b7^1_888.5146_888.5093_9883.3320;b8^1_959.5517_959.5472_9597.7217;b9^1_1087.6103_0.0000_0.0000;b10^1_1201.6532_0.0000_0.0000;b11^1_1315.6962_0.0000_0.0000;b12^1_1372.7176_0.0000_0.0000;b13^1_1459.…	34.428	5.71906	A2B2C1D1E2F1G3gfedD1E2F1G3gfedcbB5ba	-0.004349	1	0		True	0	0	Complex	0.000575043	109348.6016	98762.6484	129239.3906	139032.0469	123013.8594	152828.5781
37961	37	37960	37945	0	79.9074,0.0000	4	1128.51	1128.02	-1.9624	4508.05	4506.99	1913.68	N4H5S1		2593.31	AALAAFNAQNNGSNFQLEEISR	n[TMT10plex]AALAAFNAQNNGSNFQLEEISR	NORMAL	Alpha-2-HS-glycoprotein	AHSG	P02765	176	1.66088e+06	138.055	10	126.1277_126.1277_126.1277_132851.4844;127.1248_127.1248_127.1248_142668.0625;127.1311_127.1311_127.1309_139959.5312;128.1281_128.1281_128.1281_167707.4219;128.1344_128.1344_128.1343_142729.1250;129.1315_129.1315_129.1315_181627.1562;129.1378_129.1378_129.1376_153894.7656;130.1348_130.1348_130.1348_170619.7344;130.1411_130.1411_130.1410_142861.8750;131.1382_131.1382_131.1381_168348.8594	9	10	N1:[2796.3881630642004(1399.2060546875, 837817.796875, 2, 2796.396509375)];N2:[2999.4675630642005(1501.241455078125, 107355.1337890625, 2, 3000.46731015625)];N2H1:[3161.5203630642004(1581.7591552734375, 136034.93627929688, 2, 3161.502710546875)];N2H2:[3323.5731630642003(1663.2841796875, 388151.361328125, 2, 3324.552759375)];N3H3:[3688.7053630642004(1845.8516845703125, 51668.9189453125, 2, 3689.68…	15	b1^1_301.2079_301.2067_26999.3652;b2^1_372.2450_372.2438_31827.1909;b3^1_485.3290_485.3279_42085.3018;b4^1_556.3662_556.3647_65272.5110;b5^1_627.4033_627.4022_59271.0618;b6^1_774.4717_774.4709_20069.1721;b7^1_888.5146_888.5136_30579.3599;b8^1_959.5517_959.5498_46453.1367;b9^1_1087.6103_1087.6006_19355.3118;b10^1_1201.6532_0.0000_0.0000;b11^1_1315.6962_0.0000_0.0000;b12^1_1372.7176_0.0000_0.0000;b…	55.1426	12.0754	A2B2C1D1E2F1G3gfedD2dD1E1edcba	0.00834631	0	1			0	0	Hybrid	0	132851.4844	142668.0625	139959.5312	167707.4219	142729.1250	181627.1562
39237	37	39236	39229	0	82.2575,0.0000	4	1200.78	1200.53	-0.971191	4798.1	4798.08	2204.77	N4H5S2		2593.31	AALAAFNAQNNGSNFQLEEISR	n[TMT10plex]AALAAFNAQNNGSNFQLEEISR	NORMAL	Alpha-2-HS-glycoprotein	AHSG	P02765	176	1.81437e+06	138.055	10	126.1277_126.1277_126.1277_72922.4453;127.1248_127.1248_127.1248_69366.7656;127.1311_127.1311_127.1310_75049.2344;128.1281_128.1281_128.1281_104424.9766;128.1344_128.1344_128.1343_69610.2188;129.1315_129.1315_129.1315_107333.9062;129.1378_129.1378_129.1376_92470.1875;130.1348_130.1348_130.1348_96114.3125;130.1411_130.1411_130.1410_70888.7266;131.1382_131.1382_131.1382_124326.3438	9	10	N1:[2796.3881630642004(1398.6932373046875, 1579802.06640625, 2, 2795.370874609375)];N2:[2999.4675630642005(1500.738525390625, 162951.857421875, 2, 2999.46145078125)];N2H1:[3161.5203630642004(1581.76171875, 274139.685546875, 2, 3161.5078375)];N2H2:[3323.5731630642003(1662.7916259765625, 946668.1142578125, 2, 3323.567651953125)];N2H3:[3485.6259630642003(1742.7686767578125, 1032168.943359375, 2, 348…	20	b1^1_301.2079_301.2068_43501.6763;b2^1_372.2450_372.2436_56054.1641;b3^1_485.3290_485.3277_85210.3564;b4^1_556.3662_556.3647_101158.8750;b5^1_627.4033_627.4020_115765.2656;b6^1_774.4717_774.4692_56539.1855;b7^1_888.5146_888.5122_48967.7568;b8^1_959.5517_959.5497_34372.5430;b9^1_1087.6103_1087.6116_26234.2461;b10^1_1201.6532_1201.6443_15956.0251;b11^1_1315.6962_0.0000_0.0000;b12^1_1372.7176_0.0000…	100.556	8.37738	A2B2C1D1E2F1fF3fedD1E2F1G3gfedcba	-1.01729	0	0			0	0	Complex	0	79476.1	74101.4	74919.6	108894	84084	107334
39702	37	39701	39686	0	83.3020,0.0000	4	1201.52	1201.02	-2.01855	4800.05	4798.08	2204.77	N4H5S2		2593.31	AALAAFNAQNNGSNFQLEEISR	n[TMT10plex]AALAAFNAQNNGSNFQLEEISR	NORMAL	Alpha-2-HS-glycoprotein	AHSG	P02765	176	1.70258e+06	138.055	10	126.1277_126.1277_126.1276_73053.6953;127.1248_127.1248_127.1248_73605.0000;127.1311_127.1311_127.1309_70424.8984;128.1281_128.1281_128.1281_98997.6328;128.1344_128.1344_128.1343_83433.9922;129.1315_129.1315_129.1314_104137.7500;129.1378_129.1378_129.1376_91513.0469;130.1348_130.1348_130.1348_91352.2891;130.1411_130.1411_130.1410_81303.2812;131.1382_131.1382_131.1381_108628.1797	9	12	N1:[2796.3881630642004(1399.693359375, 1111275.0395507812, 2, 2797.37111875)];N2:[2999.4675630642005(1501.2347412109375, 110316.00390625, 2, 3000.453882421875)];N2H1:[3161.5203630642004(1582.2576904296875, 201162.255859375, 2, 3162.499780859375)];N2H2:[3323.5731630642003(1663.2867431640625, 632458.6259765625, 2, 3324.557886328125)];N2H3:[3485.6259630642003(1743.8094482421875, 664238.6328125, 2, 3…	18	b1^1_301.2079_301.2067_21554.3711;b2^1_372.2450_372.2438_27268.5430;b3^1_485.3290_485.3276_45379.5520;b4^1_556.3662_556.3644_68775.2607;b5^1_627.4033_627.4011_60368.9209;b6^1_774.4717_774.4719_34757.9043;b7^1_888.5146_888.5145_33162.0098;b8^1_959.5517_959.5475_27497.5215;b9^1_1087.6103_1087.6035_14852.6270;b10^1_1201.6532_0.0000_0.0000;b11^1_1315.6962_0.0000_0.0000;b12^1_1372.7176_0.0000_0.0000;b…	78.1759	17.253	A2B2C1D1E2F1G3gfF3fedD1E2F1fedcba	0.982956	0	0			0	0	Complex	0	73053.6953	73605.0000	70424.8984	98997.6328	83433.9922	104137.7500
19139	37	19138	19131	0	46.7799,0.0000	3	998.122	998.121	-0.00201416	2991.34	2992.34	1460.53	N4H4		1531.81	AANFENHSGK	n[TMT10plex]AANFENHSGK[TMT10plex]	NORMAL	Vinculin	VCL	P18206	635	394138	138.056	10	126.1277_126.1277_126.1283_14619.5625;127.1248_127.1248_127.1254_19203.6855;127.1311_127.1311_127.1316_17123.1133;128.1281_128.1281_128.1287_20772.6465;128.1344_128.1344_128.1349_9640.0811;129.1315_129.1315_129.1321_17639.1309;129.1378_129.1378_129.1383_10014.5889;130.1348_130.1348_130.1356_11057.4639;130.1411_130.1411_130.1417_10383.7217;131.1382_131.1382_131.1388_17319.5605	8	8	N1:[1734.8942800641998(867.9476928710938, 35677.416015625, 2, 1733.8797857421876)];N2H1:[2100.0264800642(1050.51416015625, 47496.404541015625, 2, 2099.0127203125)];N2H2:[2262.0792800642(1131.0386962890625, 130401.3681640625, 2, 2260.061792578125)];N2H3:[2424.1320800641997(1212.063232421875, 162917.7899169922, 2, 2422.11086484375)];N4H3:[2830.2908800642(943.7836303710938, 36042.95263671875, 3, 282…	7	b1^1_301.2079_301.2081_3184.1421;b2^1_372.2450_372.2454_2891.9800;b3^1_486.2879_0.0000_0.0000;b4^1_633.3563_633.3591_21910.2152;b5^1_762.3989_0.0000_0.0000;b6^1_876.4418_876.4442_1182.9154;b7^1_1013.5008_0.0000_0.0000;b8^1_1100.5328_0.0000_0.0000;b9^1_1157.5543_0.0000_0.0000;b10^1_1514.8121_0.0000_0.0000;y1^1_376.2763_376.2774_4104.7158;y2^1_433.2977_433.2984_1480.4650;y3^1_520.3298_520.3322_2220…	21.0207	57.6839	A2B2C1D1E2F1fedD1E2edcba	-1.01768	0	0			0	0	Complex	0.00348129	14619.5625	19203.6855	17123.1133	20772.6465	9640.0811	17639.1309
8615	37	8614	8609	0	22.9867,0.0000	3	928.067	928.067	-0.000366211	2781.18	2781.16	1864.63	N2H9		916.529	AANGSLR	n[TMT10plex]AANGSLR	NORMAL	Lysosome-associated membrane glycoprotein 1	LAMP1	P11279	322	263572	1119.62	10	126.1277_126.1277_126.1284_1622.2192;127.1248_127.1248_127.1253_4314.8428;127.1311_127.1311_127.1314_5946.2012;128.1281_128.1281_128.1287_10196.6387;128.1344_128.1344_128.1349_8023.0562;129.1315_129.1315_129.1322_6488.4546;129.1378_129.1378_129.1384_4264.1216;130.1348_130.1348_130.1354_4759.7954;130.1411_130.1411_130.1418_6928.7900;131.1382_131.1382_131.1388_3974.6951	8	5	N1:[1119.6087140642(560.813232421875, 314876.0090332031, 2, 1119.61086484375)];N2:[1322.6881140642(662.3532104492188, 132827.28686523438, 2, 1322.6908208984376)];N2H1:[1484.7409140641998(743.3799438476562, 178110.3271484375, 2, 1484.7442876953126)];N2H2:[1646.7937140642(824.4063110351562, 268310.9228515625, 2, 1646.7970220703126)];N2H3:[1808.8465140642(905.4329223632812, 258090.16650390625, 2, 18…	8	b1^1_301.2079_301.2083_3697.2825;b2^1_372.2450_372.2470_924.6227;b3^1_486.2879_486.2874_978.3687;b4^1_543.3094_0.0000_0.0000;b5^1_630.3414_0.0000_0.0000;b6^1_743.4255_0.0000_0.0000;b7^1_899.5266_899.5191_831.2130;y1^1_175.1195_175.1197_10475.5244;y2^1_288.2036_288.2026_745.4036;y3^1_375.2356_0.0000_0.0000;y4^1_432.2571_432.2576_3112.1824;y5^1_546.3000_0.0000_0.0000;y6^1_617.3371_0.0000_0.0000;y7^…	36.7383	1.73855	A2B2C1D1E1F1fedD1E1F1feE1F1fedcba	0.00215078	0	0			0	0	High mannose	0.0028746	3959.05	4950.75	7510.19	12086.4	8239.24	7611.62
9390	37	9389	9387	0	24.7943,0.0000	3	1007.45	1007.45	0.00219727	3019.32	3019.31	1702.58	N2H8		1316.73	AASMNHTK	n[TMT10plex]AASMNHTK[TMT10plex]	NORMAL	Protein sel-1 homolog 1	SEL1L	Q9UBV2	217	41233.3	138.056	10	126.1277_126.1277_126.1281_775.8453;127.1248_127.1248_127.1252_1211.4086;127.1311_127.1311_127.1316_2664.0078;128.1281_128.1281_128.1287_12839.7158;128.1344_128.1344_128.1349_3480.3691;129.1315_129.1315_129.1320_3924.9485;129.1378_129.1378_129.1383_1195.0797;130.1348_130.1348_130.1355_1609.1841;130.1411_130.1411_130.1415_1576.7222;131.1382_131.1382_131.1388_9561.3545	8	5	N1:[1519.8070450642(760.9129028320312, 88545.2109375, 2, 1519.8102056640626)];N2:[1722.8864450642(862.4506225585938, 13303.98291015625, 2, 1722.8856451171876)];N2H1:[1884.9392450642(943.4782104492188, 16524.8984375, 2, 1884.9408208984376)];N2H2:[2046.9920450642(1024.5074462890625, 17731.218017578125, 2, 2046.999292578125)];N2H3:[2209.0448450641998(737.3561401367188, 30214.83837890625, 3, 2209.045…	8	b1^1_301.2079_301.2088_1287.8502;b2^1_372.2450_372.2465_1584.4994;b3^1_459.2770_459.2783_1011.7218;b4^1_590.3175_0.0000_0.0000;b5^1_704.3604_0.0000_0.0000;b6^1_841.4193_841.4227_924.4318;b7^1_942.4670_0.0000_0.0000;b8^1_1299.7249_0.0000_0.0000;y1^1_376.2763_376.2769_3031.9480;y2^1_477.3240_477.3246_3988.4246;y3^1_614.3829_614.3848_1313.7075;y4^1_728.4258_0.0000_0.0000;y5^1_859.4663_0.0000_0.0000;…	31.5457	3.10525	A2B2C1D1E1F1fedD1E1eE1F1fedcba	9.6342e-05	0	0			0	0	High mannose	0.00340368	8770.13	1650.91	2664.01	12839.7	3480.37	5820.35
9378	37	9377	9374	0	24.7662,0.0000	3	1061.47	1061.13	-1.01331	3180.36	3181.36	1864.63	N2H9		1316.73	AASMNHTK	n[TMT10plex]AASMNHTK[TMT10plex]	NORMAL	Protein sel-1 homolog 1	SEL1L	Q9UBV2	217	44437.2	138.056	10	126.1277_126.1277_126.1280_1189.0974;127.1248_127.1248_127.1251_2938.5237;127.1311_127.1311_127.1315_2908.1443;128.1281_128.1281_128.1287_12752.3301;128.1344_128.1344_128.1349_4280.0977;129.1315_129.1315_129.1320_3387.1304;129.1378_129.1378_129.1384_1077.6187;130.1348_130.1348_130.1354_1648.8732;130.1411_130.1411_130.1416_2739.5032;131.1382_131.1382_131.1387_3509.6606	7	5	N1:[1519.8070450642(760.9126586914062, 86597.623046875, 2, 1519.8097173828126)];N2:[1722.8864450642(862.4510498046875, 14692.619873046875, 2, 1722.886499609375)];N2H1:[1884.9392450642(943.4784545898438, 17065.398193359375, 2, 1884.9413091796876)];N2H2:[2046.9920450642(1024.50439453125, 13968.00244140625, 2, 2046.9931890625)];N2H3:[2209.0448450641998(1105.5322265625, 19433.821166992188, 2, 2209.04…	8	b1^1_301.2079_301.2080_1675.1146;b2^1_372.2450_372.2454_1463.0159;b3^1_459.2770_459.2784_1545.9597;b4^1_590.3175_0.0000_0.0000;b5^1_704.3604_704.3611_2656.4255;b6^1_841.4193_0.0000_0.0000;b7^1_942.4670_0.0000_0.0000;b8^1_1299.7249_0.0000_0.0000;y1^1_376.2763_376.2767_3585.6619;y2^1_477.3240_477.3246_5211.5997;y3^1_614.3829_614.3845_3114.6536;y4^1_728.4258_0.0000_0.0000;y5^1_859.4663_0.0000_0.0000…	33.1025	2.15671	A2B2C1D1E1F1fedD1E1F1feE1F1fedcba	0.00267232	0	0			0	0	High mannose	0.00348068	1642.08	4992.84	6420.01	23643.3	5079.02	5496.28
34118	37	34117	34114	0	80.5309,0.0000	3	1215.22	1215.21	-0.0454102	3642.59	3642.6	2204.77	N4H5S2		1437.82	AASNFTEIK	n[TMT10plex]AASNFTEIK[TMT10plex]	NORMAL	Sortilin-related receptor	SORL1	Q92673	1706	105572	138.056	10	126.1277_126.1277_126.1282_8258.0771;127.1248_127.1248_127.1253_6415.5801;127.1311_127.1311_127.1316_10688.9756;128.1281_128.1281_128.1287_7404.7090;128.1344_128.1344_128.1349_9137.0908;129.1315_129.1315_129.1321_7350.7837;129.1378_129.1378_129.1382_9339.0928;130.1348_130.1348_130.1356_5069.1313;130.1411_130.1411_130.1417_9827.9473;131.1382_131.1382_131.1387_5138.6475	9	10	N1:[1640.9027190642(821.459228515625, 37477.98779296875, 2, 1640.90285703125)];N2H1:[2006.0349190642(1004.0264892578125, 7697.5074462890625, 2, 2006.037378515625)];N2H2:[2168.0877190642(1085.0548095703125, 28289.6982421875, 2, 2168.094019140625)];N2H3:[2330.1405190642(1166.0791015625, 25501.04931640625, 2, 2330.142603125)];N3H3:[2533.2199190642(1267.1148681640625, 140609.544921875, 2, 2532.214136…	9	b1^1_301.2079_301.2077_1403.7079;b2^1_372.2450_372.2456_1261.9279;b3^1_459.2770_0.0000_0.0000;b4^1_573.3199_0.0000_0.0000;b5^1_720.3884_0.0000_0.0000;b6^1_821.4360_0.0000_0.0000;b7^1_950.4786_950.4805_1411.4098;b8^1_1063.5627_0.0000_0.0000;b9^1_1420.8206_0.0000_0.0000;y1^1_376.2763_376.2769_13516.6748;y2^1_489.3603_489.3617_2777.4268;y3^1_618.4029_618.4034_915.8063;y4^1_719.4506_719.4514_884.8867…	36.0876	34.1927	A2B2C1D1E2F1G3gfedD1E2F1G3gfedcba	0.000137967	0	0			0	0	Complex	0	8258.0771	6415.5801	10688.9756	7404.7090	9137.0908	7350.7837
36454	37	36453	36441	0	80.2688,0.0000	3	1215.54	1215.21	-0.982178	3642.6	3642.6	2204.77	N4H5S2		1437.82	AASNFTEIK	n[TMT10plex]AASNFTEIK[TMT10plex]	NORMAL	Sortilin-related receptor	SORL1	Q92673	1706	928563	138.056	10	126.1277_126.1277_126.1285_110894.3516;127.1248_127.1248_127.1256_82261.5547;127.1311_127.1311_127.1318_112083.9141;128.1281_128.1281_128.1290_117548.6719;128.1344_128.1344_128.1351_103892.2656;129.1315_129.1315_129.1323_121615.7266;129.1378_129.1378_129.1384_144227.9844;130.1348_130.1348_130.1357_118657.9531;130.1411_130.1411_130.1418_111915.2500;131.1382_131.1382_131.1389_145414.4062	9	14	N1:[1640.9027190642(821.96240234375, 112857.673828125, 2, 1641.9092046875)];N2:[1843.9821190641999(923.50390625, 41993.95751953125, 2, 1844.9922125)];N2H1:[2006.0349190642(1004.0302734375, 47622.27722167969, 2, 2006.044946875)];N2H2:[2168.0877190642(1085.056884765625, 138708.29736328125, 2, 2168.09816953125)];N2H3:[2330.1405190642(1166.0787353515625, 116834.5478515625, 2, 2330.141870703125)];N4H4…	14	b1^1_301.2079_301.2088_17357.2199;b2^1_372.2450_372.2460_9181.6934;b3^1_459.2770_459.2789_4799.6089;b4^1_573.3199_573.3243_12684.1591;b5^1_720.3884_0.0000_0.0000;b6^1_821.4360_0.0000_0.0000;b7^1_950.4786_950.4823_8236.1606;b8^1_1063.5627_1063.5682_6899.7264;b9^1_1420.8206_0.0000_0.0000;y1^1_376.2763_376.2773_96657.7727;y2^1_489.3603_489.3622_21557.9878;y3^1_618.4029_618.4053_12383.8523;y4^1_719.4…	104.291	49.2489	A2B2C1D1E2F1fF3fedD1E2F1fF3fedcba	0.00842625	0	0			0	0	Complex	0	110894.3516	82261.5547	112083.9141	117548.6719	103892.2656	121615.7266
20528	37	20526	20516	0	43.8315,0.0000	5	1037.11	1036.92	-0.956421	5179.55	5178.53	1768.64	N4H5F1		3409.89	ADGTVNQIEGEATPVNLTEPAKLEVK	n[TMT10plex]ADGTVNQIEGEATPVNLTEPAK[TMT10plex]LEVK[TMT10plex]	NORMAL	Apolipoprotein D	APOD	P05090	98	1.44961e+06	138.055	10	126.1277_126.1277_126.1277_130504.7734;127.1248_127.1248_127.1248_113137.7344;127.1311_127.1311_127.1310_146359.0312;128.1281_128.1281_128.1282_153716.1406;128.1344_128.1344_128.1343_133996.5469;129.1315_129.1315_129.1315_140017.2344;129.1378_129.1378_129.1377_150126.8281;130.1348_130.1348_130.1349_141448.6250;130.1411_130.1411_130.1410_128707.5391;131.1382_131.1382_131.1382_156251.4375	9	12	N1:[3612.9706950642008(1205.3299560546875, 1612018.0009765625, 3, 3612.9664681640625)];N2H1:[3978.1028950642008(1327.035400390625, 141718.1328125, 3, 3978.082801171875)];N2H2:[4140.155695064201(1380.717529296875, 449352.12890625, 3, 4139.129187890625)];N2H2F1:[4286.2135950642005(1429.745361328125, 287027.92578125, 3, 4286.212683984375)];N2H3F1:[4448.266395064201(1483.76806640625, 357345.654296875…	22	b1^1_301.2079_301.2070_20542.8594;b2^1_416.2348_416.2337_54091.3193;b3^1_473.2563_473.2556_10749.8223;b4^1_574.3040_574.3029_71762.0645;b5^1_673.3724_673.3714_112135.5630;b6^1_787.4153_787.4140_65315.3284;b7^1_915.4739_915.4718_156553.1047;b8^1_1028.5579_0.0000_0.0000;b9^1_1157.6005_0.0000_0.0000;b10^1_1214.6220_1214.6199_18410.7192;b11^1_1343.6646_1343.6609_47980.0510;b12^1_1414.7017_1414.7036_3…	102.063	30.9933	A2B2C1D1E2F1fedD1E2F1fedcbB5ba	-0.0133697	1	0			0	0	Complex	0	151565	134869	148981	186729	150713	171818
37100	37	37099	37088	0	87.7328,0.0000	4	1368.68	1368.67	-0.0537109	5470.63	5469.63	2059.73	N4H5F1S1		3409.89	ADGTVNQIEGEATPVNLTEPAKLEVK	n[TMT10plex]ADGTVNQIEGEATPVNLTEPAK[TMT10plex]LEVK[TMT10plex]	NORMAL	Apolipoprotein D	APOD	P05090	98	865621	138.056	10	126.1277_126.1277_126.1284_46349.1797;127.1248_127.1248_127.1255_37699.5664;127.1311_127.1311_127.1317_51434.8164;128.1281_128.1281_128.1288_51936.0938;128.1344_128.1344_128.1350_50294.0195;129.1315_129.1315_129.1322_60354.8203;129.1378_129.1378_129.1384_57952.0039;130.1348_130.1348_130.1356_43401.4883;130.1411_130.1411_130.1417_44857.1641;131.1382_131.1382_131.1388_53675.4727	9	16	N1:[3612.9706950642008(1204.68017578125, 1205971.8269042969, 3, 3611.01712734375)];N2:[3816.050095064201(1273.029296875, 158839.42150878906, 3, 3816.064490625)];N2H1:[3978.1028950642008(1327.3790283203125, 93217.65637207031, 3, 3979.1136849609375)];N2H2:[4140.155695064201(1380.7225341796875, 276126.23974609375, 3, 4139.1442025390625)];N2H2F1:[4286.2135950642005(1429.75341796875, 252886.4515380859…	22	b1^1_301.2079_301.2085_14878.8271;b2^1_416.2348_416.2357_78443.2939;b3^1_473.2563_473.2574_10903.4492;b4^1_574.3040_574.3054_50698.8787;b5^1_673.3724_673.3745_72931.3811;b6^1_787.4153_787.4177_52971.9419;b7^1_915.4739_915.4762_130244.9454;b8^1_1028.5579_0.0000_0.0000;b9^1_1157.6005_0.0000_0.0000;b10^1_1214.6220_1214.6260_23469.1439;b11^1_1343.6646_0.0000_0.0000;b12^1_1414.7017_1414.7029_57695.000…	99.4546	33.4776	A2B2C1D1E2F1G3gfedD1E2F1fedcbB5ba	-1.95357	1	0			0	0	Complex	0	56119.9	50384	63838.9	63273.3	59901.4	82838.8
44689	37	44688	44677	0	95.5891,0.0000	5	1152.84	1153.17	1.60828	5760.79	5760.72	2350.83	N4H5F1S2		3409.89	ADGTVNQIEGEATPVNLTEPAKLEVK	n[TMT10plex]ADGTVNQIEGEATPVNLTEPAK[TMT10plex]LEVK[TMT10plex]	NORMAL	Apolipoprotein D	APOD	P05090	98	1.23212e+06	1059.52	10	126.1277_126.1277_126.1283_245434.2031;127.1248_127.1248_127.1255_157513.1250;127.1311_127.1311_127.1317_264867.2812;128.1281_128.1281_128.1288_211753.1562;128.1344_128.1344_128.1350_214183.5312;129.1315_129.1315_129.1322_201524.0469;129.1378_129.1378_129.1384_219478.9062;130.1348_130.1348_130.1356_228465.2031;130.1411_130.1411_130.1417_249498.6562;131.1382_131.1382_131.1388_215575.4219	9	8	N1:[3612.9706950642008(1204.989990234375, 847028.9604492188, 3, 3611.946570703125)];N2H1:[3978.1028950642008(1327.0479736328125, 88212.0322265625, 3, 3978.1205208984375)];N2H2:[4140.155695064201(1381.06396484375, 363969.76171875, 3, 4140.16849453125)];N2H2F1:[4286.2135950642005(1429.7484130859375, 130980.978515625, 3, 4286.2218392578125)];N2H3F1:[4448.266395064201(1483.767578125, 181917.04296875,…	12	b1^1_301.2079_301.2090_13945.3301;b2^1_416.2348_416.2353_28646.7129;b3^1_473.2563_0.0000_0.0000;b4^1_574.3040_574.3063_28342.3906;b5^1_673.3724_673.3739_25122.2090;b6^1_787.4153_787.4160_24620.9824;b7^1_915.4739_915.4755_74248.5312;b8^1_1028.5579_1028.5615_21232.0059;b9^1_1157.6005_1157.6050_6475.1636;b10^1_1214.6220_0.0000_0.0000;b11^1_1343.6646_1343.6617_12673.0229;b12^1_1414.7017_0.0000_0.0000…	30.0234	2.88447	A2B2C1D1E2F1G3gfedD1E2F1G3gfedcbB5ba	-1.02412	1	0			0	0	Complex	0.00636516	245434.2031	157513.1250	264867.2812	211753.1562	214183.5312	201524.0469
41660	37	41659	41652	0	89.9472,0.0000	3	1212.52	1212.52	0.00219727	3634.54	3634.54	1913.68	N4H5S1		1720.86	ADLNGSNMETVIGR	n[TMT10plex]ADLNGSNM[Oxidation]ETVIGR	NORMAL	Low-density lipoprotein receptor-related protein 4	LRP4	O75096	1415	3.4124e+06	138.056	10	126.1277_126.1277_126.1284_112597.9297;127.1248_127.1248_127.1254_236650.8906;127.1311_127.1311_127.1316_113088.8672;128.1281_128.1281_128.1288_150479.2656;128.1344_128.1344_128.1350_111300.7188;129.1315_129.1315_129.1322_232794.3281;129.1378_129.1378_129.1383_144118.9531;130.1348_130.1348_130.1355_161978.5625;130.1411_130.1411_130.1417_114898.8594;131.1382_131.1382_131.1389_169722.7812	9	12	N1:[1923.9410826862998(963.4739379882812, 1235470.115234375, 2, 1924.9322759765626)];N2:[2127.0204826862996(1064.015869140625, 549875.701171875, 2, 2126.01613828125)];N2H1:[2289.0732826862995(1145.0345458984375, 441839.36474609375, 2, 2288.053491796875)];N2H2:[2451.1260826863(1226.565673828125, 1192658.9702148438, 2, 2451.11574765625)];N2H3:[2613.1788826862994(1307.5909423828125, 985380.140625, 2…	8	b1^1_301.2079_301.2085_142646.1641;b2^1_416.2348_0.0000_0.0000;b3^1_529.3189_529.3199_3562.0713;b4^1_643.3618_0.0000_0.0000;b5^1_700.3833_0.0000_0.0000;b6^1_787.4153_787.4291_3844.2898;b7^1_901.4582_0.0000_0.0000;b8^1_1048.4936_0.0000_0.0000;b9^1_1177.5362_0.0000_0.0000;b10^1_1278.5839_0.0000_0.0000;b11^1_1377.6523_0.0000_0.0000;b12^1_1490.7364_0.0000_0.0000;b13^1_1547.7578_1547.7422_54420.6084;b…	25.2005	39.9716	A2B2C1D1E2F1fF3fedD1E2F1fedcba	-0.0130917	0	0			0	0	Complex	0.0094518	112597.9297	236650.8906	113088.8672	150479.2656	111300.7188	232794.3281
34395	37	34394	34379	0	79.8646,0.0000	3	1081.52	1081.85	0.976685	3242.53	3242.53	1378.48	N2H6		1864.06	ADPALLNNHSNLK	n[TMT10plex]ADPALLNNHSNLK[TMT10plex]	NORMAL	Cell cycle exit and neuronal differentiation protein 1	CEND1	Q8N111	74	653519	138.056	10	126.1277_126.1277_126.1284_206263.0469;127.1248_127.1248_127.1256_83090.9141;127.1311_127.1311_127.1317_197038.4219;128.1281_128.1281_128.1289_102872.5156;128.1344_128.1344_128.1351_133936.2656;129.1315_129.1315_129.1322_119686.8125;129.1378_129.1378_129.1384_132046.3906;130.1348_130.1348_130.1356_141328.6875;130.1411_130.1411_130.1418_160479.0312;131.1382_131.1382_131.1389_137912.5156	9	6	N1:[2067.1366350641997(1033.5751953125, 4927839.671875, 2, 2065.134790625)];N2:[2270.2160350642(757.4103393554688, 46183.9697265625, 3, 2269.207618066406)];N2H1:[2432.2688350641997(1217.64453125, 36329.4462890625, 2, 2433.2734625)];N2H2:[2594.3216350641997(1297.673828125, 104730.8330078125, 2, 2593.33205625)];N2H3:[2756.3744350641996(1378.6966552734375, 140151.7890625, 2, 2755.377710546875)];pep:…	8	b1^1_301.2079_301.2079_4580.9980;b2^1_416.2348_416.2364_17060.5449;b3^1_513.2876_513.2833_2651.9016;b4^1_584.3247_0.0000_0.0000;b5^1_697.4088_0.0000_0.0000;b6^1_810.4928_0.0000_0.0000;b7^1_924.5357_0.0000_0.0000;b8^1_1038.5787_0.0000_0.0000;b9^1_1175.6376_0.0000_0.0000;b10^1_1262.6696_1262.6841_149723.3730;b11^1_1376.7125_0.0000_0.0000;b12^1_1489.7966_0.0000_0.0000;b13^1_1847.0545_0.0000_0.0000;y…	26.8058	4.30527	A2B2C1D1E1edD1E1eE1edcba	1.00463	0	0			0	0	High mannose	0.00192678	206263.0469	83090.9141	197038.4219	102872.5156	133936.2656	119686.8125
48847	37	48846	48833	0	107.4255,0.0000	4	1204.34	1204.59	0.98584	4814.31	4812.3	892.317	N2H3		3919.98	ADTHDEILEGLNFNLTEIPEAQIHEGFQELLR	n[TMT10plex]ADTHDEILEGLNFNLTEIPEAQIHEGFQELLR	NORMAL	Alpha-1-antitrypsin	SERPINA1	P01009	107	713668	138.056	10	126.1277_126.1277_126.1285_81211.5156;127.1248_127.1248_127.1256_89806.8516;127.1311_127.1311_127.1318_89830.3594;128.1281_128.1281_128.1289_96508.6328;128.1344_128.1344_128.1352_89467.0703;129.1315_129.1315_129.1323_100392.6484;129.1378_129.1378_129.1385_98761.8984;130.1348_130.1348_130.1357_107468.6484;130.1411_130.1411_130.1419_101047.0156;131.1382_131.1382_131.1390_86820.4453	9	4	N1:[4123.0588970642(1375.3668212890625, 4181555.236328125, 3, 4123.0770638671875)];N2:[4326.138297064201(1443.7301025390625, 75699.501953125, 3, 4328.1669076171875)];N2H3:[4812.296697064201(1204.5877685546875, 883827.044921875, 4, 4814.31987421875)];pep:[3919.9794970642006(1308.3402099609375, 197198.8154296875, 3, 3921.9972298828125)];	24	b1^1_301.2079_301.2086_13503.4102;b2^1_416.2348_416.2355_72237.0552;b3^1_517.2825_517.2837_14672.6514;b4^1_654.3414_654.3445_25938.2598;b5^1_769.3683_769.3696_98327.9492;b6^1_898.4109_898.4131_107373.7910;b7^1_1011.4950_1011.5001_105452.1895;b8^1_1124.5791_1124.5847_74149.5479;b9^1_1253.6217_1253.6293_69269.9160;b10^1_1310.6431_1310.6439_41562.1602;b11^1_1423.7272_1423.7312_35460.0273;b12^1_1537.…	101.573	8.28627	A2B2C1D1dD1dcba	0.0181668	0	0			0	0	Unknow	0	81211.5156	89806.8516	89830.3594	96508.6328	89467.0703	100392.6484
30010	37	30008	30001	0	61.0263,0.0000	4	1366.38	1366.39	0.0146484	5461.52	5460.51	1540.53	N2H7		3919.98	ADTHDEILEGLNFNLTEIPEAQIHEGFQELLR	n[TMT10plex]ADTHDEILEGLNFNLTEIPEAQIHEGFQELLR	NORMAL	Alpha-1-antitrypsin	SERPINA1	P01009	107	1.67006e+06	138.055	10	126.1277_126.1277_126.1276_51306.3516;127.1248_127.1248_127.1247_38696.3164;127.1311_127.1311_127.1309_50244.5156;128.1281_128.1281_128.1281_42158.6406;128.1344_128.1344_128.1343_54468.0039;129.1315_129.1315_129.1314_59244.6172;129.1378_129.1378_129.1376_61357.3516;130.1348_130.1348_130.1347_62609.9766;130.1411_130.1411_130.1409_67951.1797;131.1382_131.1382_131.1381_72033.4609	10	6	N1:[4123.0588970642(1375.0177001953125, 7645378.322265625, 3, 4122.0297005859375)];N2:[4326.138297064201(1443.7188720703125, 67168.689453125, 3, 4328.1332162109375)];N2H1:[4488.1910970642(1497.062255859375, 64396.5234375, 3, 4488.163367578125)];N2H2:[4650.243897064201(1551.4193115234375, 47671.6787109375, 3, 4651.2345345703125)];N2H3:[4812.296697064201(1605.1015625, 209154.484375, 3, 4812.2812875…	30	b1^1_301.2079_301.2062_6288.6353;b2^1_416.2348_416.2331_131068.2012;b3^1_517.2825_517.2809_52776.4136;b4^1_654.3414_654.3388_54091.3223;b5^1_769.3683_769.3635_230683.2822;b6^1_898.4109_898.4083_207305.4062;b7^1_1011.4950_1011.4911_243415.4336;b8^1_1124.5791_1124.5762_178390.8086;b9^1_1253.6217_1253.6174_197083.0312;b10^1_1310.6431_1310.6329_83481.4404;b11^1_1423.7272_1423.7219_100300.1426;b12^1_1…	163.491	2.31673	A2B2C1D1E1edD1E1eE1F1fedcba	-1.0292	0	0			0	0	High mannose	0	51306.3516	38696.3164	50244.5156	42158.6406	54468.0039	59244.6172
30602	37	30600	30599	0	62.1180,0.0000	5	1196.95	1196.76	-0.950317	5978.78	5979.71	2059.73	N4H5F1S1		3919.98	ADTHDEILEGLNFNLTEIPEAQIHEGFQELLR	n[TMT10plex]ADTHDEILEGLNFNLTEIPEAQIHEGFQELLR	NORMAL	Alpha-1-antitrypsin	SERPINA1	P01009	107	2.57766e+06	138.055	10	126.1277_126.1277_126.1277_124783.4609;127.1248_127.1248_127.1248_62855.2891;127.1311_127.1311_127.1310_112805.4688;128.1281_128.1281_128.1282_93795.0859;128.1344_128.1344_128.1344_130348.3828;129.1315_129.1315_129.1316_81801.2734;129.1378_129.1378_129.1377_145835.1719;130.1348_130.1348_130.1349_85987.0000;130.1411_130.1411_130.1411_152160.5938;131.1382_131.1382_131.1382_76419.7109	9	9	N1:[4123.0588970642(1375.3612060546875, 436758.35546875, 3, 4123.0602181640625)];N2H1:[4488.1910970642(1497.076904296875, 95130.18017578125, 3, 4488.207312890625)];N2H2:[4650.243897064201(1551.755859375, 117044.5625, 3, 4652.244178125)];N2H3:[4812.296697064201(1605.77734375, 73221.583984375, 3, 4814.30863125)];N4H5S1:[5833.6564970642(1167.5797119140625, 108150.037109375, 5, 5832.859559570312)];N4…	13	b1^1_301.2079_301.2070_36816.7070;b2^1_416.2348_416.2344_6926.2173;b3^1_517.2825_0.0000_0.0000;b4^1_654.3414_0.0000_0.0000;b5^1_769.3683_769.3784_23563.3560;b6^1_898.4109_898.4059_13806.6958;b7^1_1011.4950_1011.4949_23463.0557;b8^1_1124.5791_1124.5764_19281.0400;b9^1_1253.6217_0.0000_0.0000;b10^1_1310.6431_1310.6382_19537.0615;b11^1_1423.7272_0.0000_0.0000;b12^1_1537.7701_0.0000_0.0000;b13^1_1684…	29.1181	21.9459	A2B2C1D1E2F1G3gfF5fedD1E2F1fedcba	0.0013211	0	0			0	0	Complex	0.00164024	124783.4609	62855.2891	112805.4688	93795.0859	130348.3828	81801.2734
31094	37	31092	31088	0	63.0649,0.0000	5	1255.77	1255.17	-3.01636	6270.81	6270.81	2350.83	N4H5F1S2		3919.98	ADTHDEILEGLNFNLTEIPEAQIHEGFQELLR	n[TMT10plex]ADTHDEILEGLNFNLTEIPEAQIHEGFQELLR	NORMAL	Alpha-1-antitrypsin	SERPINA1	P01009	107	1.68889e+06	138.055	10	126.1277_126.1277_126.1277_39289.1875;127.1248_127.1248_127.1248_53504.0273;127.1311_127.1311_127.1310_48225.1133;128.1281_128.1281_128.1281_55187.7266;128.1344_128.1344_128.1343_45324.7812;129.1315_129.1315_129.1315_68961.2031;129.1378_129.1378_129.1376_55675.9453;130.1348_130.1348_130.1349_55190.4883;130.1411_130.1411_130.1410_45891.6953;131.1382_131.1382_131.1381_76522.0781	9	16	N1:[4123.0588970642(1375.0283203125, 1494786.8759765625, 3, 4122.0615609375)];N2:[4326.138297064201(1443.05029296875, 185010.8349609375, 3, 4326.12747890625)];N2H1:[4488.1910970642(1496.7216796875, 273580.994140625, 3, 4487.1416390625)];N2H2:[4650.243897064201(1551.7550048828125, 661556.2041015625, 3, 4652.2416146484375)];N2H2F1:[4796.3017970642(1600.103271484375, 194085.3369140625, 3, 4797.28641…	25	b1^1_301.2079_301.2074_13834.3232;b2^1_416.2348_416.2335_67731.6177;b3^1_517.2825_517.2805_18803.6592;b4^1_654.3414_654.3400_27447.2827;b5^1_769.3683_769.3642_122850.9395;b6^1_898.4109_898.4084_136346.1746;b7^1_1011.4950_0.0000_0.0000;b8^1_1124.5791_0.0000_0.0000;b9^1_1253.6217_1253.6179_108067.1448;b10^1_1310.6431_1310.6400_34295.9121;b11^1_1423.7272_1423.7245_43921.0486;b12^1_1537.7701_1537.759…	108.34	16.7109	A2B2C1D1E2F1G3gfedD1E2F1G3gfedcbB5ba	-0.997336	1	0			A2B2C1D1E2F1feE2F1feE2F1fedD1E1eE1edcbB5ba	0	Complex	0	39289.1875	53504.0273	48225.1133	55187.7266	45324.7812	68961.2031
50881	37	50880	50877	0	104.2945,0.0000	5	1226.55	1226.54	-0.0683594	6127.65	6125.77	2205.79	N4H5F2S1		3919.98	ADTHDEILEGLNFNLTEIPEAQIHEGFQELLR	n[TMT10plex]ADTHDEILEGLNFNLTEIPEAQIHEGFQELLR	NORMAL	Alpha-1-antitrypsin	SERPINA1	P01009	107	1.05601e+06	138.055	10	126.1277_126.1277_126.1277_36041.9688;127.1248_127.1248_127.1248_39920.3164;127.1311_127.1311_127.1310_37545.0938;128.1281_128.1281_128.1281_39489.1953;128.1344_128.1344_128.1343_44447.1328;129.1315_129.1315_129.1315_52832.1445;129.1378_129.1378_129.1376_55884.5742;130.1348_130.1348_130.1348_57113.0781;130.1411_130.1411_130.1410_43685.7383;131.1382_131.1382_131.1381_61456.5117	10	10	N1:[4123.0588970642(1375.353759765625, 706849.0791015625, 3, 4123.037879296875)];N2:[4326.138297064201(1443.379638671875, 78911.1875, 3, 4327.115516015625)];N2H1:[4488.1910970642(1497.4005126953125, 116029.10107421875, 3, 4489.1781380859375)];N2H2:[4650.243897064201(1550.739990234375, 444913.79736328125, 3, 4649.196570703125)];N2H3:[4812.296697064201(1605.0965576171875, 462508.1767578125, 3, 4812…	19	b1^1_301.2079_301.2068_9163.6094;b2^1_416.2348_416.2336_27496.5723;b3^1_517.2825_517.2804_10484.6309;b4^1_654.3414_654.3411_17135.4277;b5^1_769.3683_769.3664_60954.4512;b6^1_898.4109_898.4071_66262.5754;b7^1_1011.4950_1011.4933_62153.6338;b8^1_1124.5791_1124.5793_144239.3879;b9^1_1253.6217_1253.6210_49346.8174;b10^1_1310.6431_1310.6327_33708.0337;b11^1_1423.7272_0.0000_0.0000;b12^1_1537.7701_1537…	62.3395	15.6353	A2B2C1D1E2F1G5gfF5fedD1E2F1G3gfedcba	-0.0210178	0	0			0	0	Complex	0	36041.9688	39920.3164	37545.0938	39489.1953	44447.1328	52832.1445
30673	37	30671	30664	0	62.2512,0.0000	4	1459.42	1459.41	-0.0175781	5833.63	5833.66	1913.68	N4H5S1		3919.98	ADTHDEILEGLNFNLTEIPEAQIHEGFQELLR	n[TMT10plex]ADTHDEILEGLNFNLTEIPEAQIHEGFQELLR	NORMAL	Alpha-1-antitrypsin	SERPINA1	P01009	107	1.01479e+06	138.055	10	126.1277_126.1277_126.1277_30980.5781;127.1248_127.1248_127.1247_29422.5586;127.1311_127.1311_127.1309_33706.8359;128.1281_128.1281_128.1281_35146.9375;128.1344_128.1344_128.1343_32915.6133;129.1315_129.1315_129.1315_38195.6875;129.1378_129.1378_129.1376_39498.7148;130.1348_130.1348_130.1349_32539.0723;130.1411_130.1411_130.1410_35943.8594;131.1382_131.1382_131.1381_52268.1602	10	11	N1:[4123.0588970642(1375.358154296875, 731481.435546875, 3, 4123.051062890625)];N2:[4326.138297064201(1443.056884765625, 103049.8818359375, 3, 4326.147254296875)];N2H1:[4488.1910970642(1497.3994140625, 48337.9560546875, 3, 4489.1748421875)];N2H2:[4650.243897064201(1551.085693359375, 159819.1240234375, 3, 4650.233680078125)];N2H3:[4812.296697064201(1605.0892333984375, 120372.224609375, 3, 4812.244…	25	b1^1_301.2079_301.2068_3275.6956;b2^1_416.2348_416.2331_20616.5291;b3^1_517.2825_517.2811_2862.4385;b4^1_654.3414_654.3395_7339.9321;b5^1_769.3683_769.3635_35763.6157;b6^1_898.4109_898.4077_34352.3748;b7^1_1011.4950_1011.4952_43322.2734;b8^1_1124.5791_0.0000_0.0000;b9^1_1253.6217_1253.6183_30810.5293;b10^1_1310.6431_1310.6385_11592.5173;b11^1_1423.7272_1423.7300_14844.9744;b12^1_1537.7701_1537.75…	96.4431	49.5969	A2B2C1D1E2F1G3gfedD1E2F1fedcba	-0.00783417	0	0			0	0	Complex	0	27763.2	29904.5	29584	35528.7	31991.3	36734.8
31433	37	31431	31418	0	63.7201,0.0000	5	1226.35	1226.36	0.0360107	6126.75	6124.75	2204.77	N4H5S2		3919.98	ADTHDEILEGLNFNLTEIPEAQIHEGFQELLR	n[TMT10plex]ADTHDEILEGLNFNLTEIPEAQIHEGFQELLR	NORMAL	Alpha-1-antitrypsin	SERPINA1	P01009	107	1.04263e+06	138.055	10	126.1277_126.1277_126.1277_37436.2734;127.1248_127.1248_127.1248_38289.8125;127.1311_127.1311_127.1310_42219.2227;128.1281_128.1281_128.1282_42995.2695;128.1344_128.1344_128.1343_35386.2461;129.1315_129.1315_129.1315_48828.2656;129.1378_129.1378_129.1377_48166.7344;130.1348_130.1348_130.1349_40868.3945;130.1411_130.1411_130.1410_35750.5234;131.1382_131.1382_131.1382_61677.0469	9	11	N1:[4123.0588970642(1375.3597412109375, 714882.974609375, 3, 4123.0558236328125)];N2:[4326.138297064201(1443.3868408203125, 79473.4697265625, 3, 4327.1371224609375)];N2H1:[4488.1910970642(1497.07470703125, 132125.0302734375, 3, 4488.20072109375)];N2H2:[4650.243897064201(1551.0906982421875, 425888.0166015625, 3, 4650.2486947265625)];N2H3:[4812.296697064201(1605.4384765625, 428226.34765625, 3, 4813…	20	b1^1_301.2079_301.2067_7064.9976;b2^1_416.2348_416.2338_27293.5723;b3^1_517.2825_517.2812_11652.1621;b4^1_654.3414_654.3388_12174.5295;b5^1_769.3683_769.3644_59122.9336;b6^1_898.4109_898.4099_44522.6958;b7^1_1011.4950_0.0000_0.0000;b8^1_1124.5791_1124.5745_27400.6099;b9^1_1253.6217_1253.6193_41512.9932;b10^1_1310.6431_1310.6440_12757.2854;b11^1_1423.7272_0.0000_0.0000;b12^1_1537.7701_1537.7666_89…	65.8378	31.7032	A2B2C1D1E2F1fF3fedD1E2F1fF3fedcba	-1.02809	0	0			0	0	Complex	0	37436.2734	38289.8125	42219.2227	42995.2695	35386.2461	48828.2656
31896	37	31894	31881	0	64.5958,0.0000	4	1532.7	1532.69	-0.0200195	6126.74	6124.75	2204.77	N4H5S2		3919.98	ADTHDEILEGLNFNLTEIPEAQIHEGFQELLR	n[TMT10plex]ADTHDEILEGLNFNLTEIPEAQIHEGFQELLR	NORMAL	Alpha-1-antitrypsin	SERPINA1	P01009	107	1.04198e+06	138.055	10	126.1277_126.1277_126.1276_15221.5137;127.1248_127.1248_127.1247_20488.8887;127.1311_127.1311_127.1310_13387.2148;128.1281_128.1281_128.1280_17517.1523;128.1344_128.1344_128.1343_15863.6133;129.1315_129.1315_129.1314_19131.3516;129.1378_129.1378_129.1376_16638.9414;130.1348_130.1348_130.1348_26695.7695;130.1411_130.1411_130.1409_17305.0820;131.1382_131.1382_131.1381_29771.8770	9	11	N1:[4123.0588970642(1375.3560791015625, 1141639.736328125, 3, 4123.0448373046875)];N2:[4326.138297064201(1443.384521484375, 137180.43115234375, 3, 4327.130164453125)];N2H1:[4488.1910970642(1497.3897705078125, 65217.310546875, 3, 4489.1459115234375)];N2H2:[4650.243897064201(1551.41650390625, 184211.6953125, 3, 4651.22611171875)];N2H3:[4812.296697064201(1605.10595703125, 180901.443359375, 3, 4812.2…	26	b1^1_301.2079_301.2065_2562.0156;b2^1_416.2348_416.2333_40875.7393;b3^1_517.2825_517.2819_6819.7319;b4^1_654.3414_654.3401_16592.8041;b5^1_769.3683_769.3636_78596.2607;b6^1_898.4109_898.4080_63804.2847;b7^1_1011.4950_1011.4926_71790.3442;b8^1_1124.5791_1124.5769_50637.1440;b9^1_1253.6217_0.0000_0.0000;b10^1_1310.6431_1310.6406_21955.0735;b11^1_1423.7272_1423.7251_35287.0903;b12^1_1537.7701_1537.7…	110.572	29.9076	A2B2C1D1E2F1G3gfedD1E2F1G3gfedcba	-0.0140598	0	0			0	0	Complex	0	27870	32638.9	33031.8	34805.7	28443.1	41291.7
31662	37	31660	31653	0	64.1564,0.0000	5	1226.56	1226.36	-0.999756	6126.76	6124.75	2204.77	N4H5S2		3919.98	ADTHDEILEGLNFNLTEIPEAQIHEGFQELLR	n[TMT10plex]ADTHDEILEGLNFNLTEIPEAQIHEGFQELLR	NORMAL	Alpha-1-antitrypsin	SERPINA1	P01009	107	1.17385e+06	138.055	10	126.1277_126.1277_126.1277_37248.8672;127.1248_127.1248_127.1248_39079.5508;127.1311_127.1311_127.1310_38924.1328;128.1281_128.1281_128.1282_37227.3281;128.1344_128.1344_128.1344_43656.1055;129.1315_129.1315_129.1315_53423.1094;129.1378_129.1378_129.1377_50777.9219;130.1348_130.1348_130.1349_49696.1328;130.1411_130.1411_130.1411_49045.6172;131.1382_131.1382_131.1382_62029.9062	9	9	N1:[4123.0588970642(1375.3602294921875, 1067990.138671875, 3, 4123.0572884765625)];N2:[4326.138297064201(1443.3800048828125, 130507.3740234375, 3, 4327.1166146484375)];N2H1:[4488.1910970642(1497.0677490234375, 227701.7392578125, 3, 4488.1798470703125)];N2H2:[4650.243897064201(1551.08642578125, 757160.0341796875, 3, 4650.23587734375)];N2H3:[4812.296697064201(1605.1011962890625, 755988.73046875, 3,…	23	b1^1_301.2079_301.2070_9974.0850;b2^1_416.2348_416.2339_39212.9609;b3^1_517.2825_517.2806_17502.2937;b4^1_654.3414_654.3409_18606.3652;b5^1_769.3683_769.3653_80639.4258;b6^1_898.4109_898.4094_82601.5049;b7^1_1011.4950_1011.4909_73920.0862;b8^1_1124.5791_1124.5750_186955.8091;b9^1_1253.6217_1253.6193_65763.4817;b10^1_1310.6431_0.0000_0.0000;b11^1_1423.7272_1423.7249_28944.0166;b12^1_1537.7701_1537…	90.9689	21.7752	A2B2C1D1E2F1G3gfF3fedD1E2F1fedcba	-0.00160859	0	0			0	0	Complex	0	19469.6	30247	18548.8	27149.9	20704.6	32093.1
49901	37	49900	49897	0	102.3996,0.0000	5	1270.17	1269.97	-1.0199	6344.79	6344.85	2424.87	N5H6F1S1		3919.98	ADTHDEILEGLNFNLTEIPEAQIHEGFQELLR	n[TMT10plex]ADTHDEILEGLNFNLTEIPEAQIHEGFQELLR	NORMAL	Alpha-1-antitrypsin	SERPINA1	P01009	107	2.54437e+06	138.055	10	126.1277_126.1277_126.1277_72900.8203;127.1248_127.1248_127.1248_52146.8477;127.1311_127.1311_127.1310_77004.8203;128.1281_128.1281_128.1281_71226.5859;128.1344_128.1344_128.1343_87426.7500;129.1315_129.1315_129.1315_87681.1562;129.1378_129.1378_129.1377_93767.3750;130.1348_130.1348_130.1349_65231.7227;130.1411_130.1411_130.1410_91210.6875;131.1382_131.1382_131.1381_77343.8594	9	17	N1:[4123.0588970642(1375.35693359375, 456224.1044921875, 3, 4123.04740078125)];N2:[4326.138297064201(1443.3826904296875, 27035.5732421875, 3, 4327.1246712890625)];N2H1:[4488.1910970642(1497.735595703125, 91255.3330078125, 3, 4490.183387109375)];N2H2:[4650.243897064201(1551.0843505859375, 168531.5673828125, 3, 4650.2296517578125)];N4H4:[5380.508297064201(1794.8345947265625, 19749.7822265625, 3, 53…	14	b1^1_301.2079_301.2069_22502.9805;b2^1_416.2348_416.2339_21855.5898;b3^1_517.2825_0.0000_0.0000;b4^1_654.3414_0.0000_0.0000;b5^1_769.3683_769.3679_33464.4995;b6^1_898.4109_898.4083_34246.5095;b7^1_1011.4950_0.0000_0.0000;b8^1_1124.5791_1124.5842_28333.2971;b9^1_1253.6217_1253.6420_57096.4067;b10^1_1310.6431_0.0000_0.0000;b11^1_1423.7272_0.0000_0.0000;b12^1_1537.7701_0.0000_0.0000;b13^1_1684.8385_…	34.6104	8.08054	A2B2C1D1E2F1G3gfF5fedD1E2F1feE2F1fedcba	-0.0114963	0	0			0	0	Complex	0.000828272	76795.3	55268.9	77448.7	73514.9	86963.5	85852.5
31164	37	31162	31152	0	63.1978,0.0000	5	1328.41	1328.6	0.947266	6637.94	6635.94	2715.96	N5H6F1S2		3919.98	ADTHDEILEGLNFNLTEIPEAQIHEGFQELLR	n[TMT10plex]ADTHDEILEGLNFNLTEIPEAQIHEGFQELLR	NORMAL	Alpha-1-antitrypsin	SERPINA1	P01009	107	1.37636e+06	138.055	10	126.1277_126.1277_126.1277_41234.4492;127.1248_127.1248_127.1247_28812.0918;127.1311_127.1311_127.1309_40499.0430;128.1281_128.1281_128.1281_39121.6484;128.1344_128.1344_128.1343_49220.9219;129.1315_129.1315_129.1315_44125.0312;129.1378_129.1378_129.1376_56428.1289;130.1348_130.1348_130.1348_48474.2695;130.1411_130.1411_130.1410_49196.8633;131.1382_131.1382_131.1382_48622.5391	9	15	N1:[4123.0588970642(1375.010498046875, 502291.107421875, 3, 4122.008094140625)];N2:[4326.138297064201(1442.6671142578125, 79000.58203125, 3, 4324.9779427734375)];N2H1:[4488.1910970642(1497.401123046875, 144276.7744140625, 3, 4489.179969140625)];N2H2:[4650.243897064201(1551.421875, 362969.7216796875, 3, 4651.242225)];N2H3:[4812.296697064201(1605.4403076171875, 37841.004150390625, 3, 4813.297522851…	19	b1^1_301.2079_301.2070_18749.3047;b2^1_416.2348_416.2332_19285.9375;b3^1_517.2825_517.2796_7665.8018;b4^1_654.3414_0.0000_0.0000;b5^1_769.3683_769.3680_43547.7163;b6^1_898.4109_898.4075_35979.6006;b7^1_1011.4950_1011.4901_28929.5112;b8^1_1124.5791_0.0000_0.0000;b9^1_1253.6217_1253.6219_19962.4832;b10^1_1310.6431_1310.6362_3001.6313;b11^1_1423.7272_1423.7208_9636.1865;b12^1_1537.7701_0.0000_0.0000…	59.5236	6.68338	A2B2C1D1E2F1G3gfF5fedD1E2F1feE2F1G3gfedcba	-1.0508	0	0			0	0	Complex	0	40988.5	32552.5	42237.7	43807.9	45619.2	47927
50559	37	50558	50555	0	103.4995,0.0000	5	1328.6	1328.21	-1.95068	6636.01	6635.94	2715.96	N5H6F1S2		3919.98	ADTHDEILEGLNFNLTEIPEAQIHEGFQELLR	n[TMT10plex]ADTHDEILEGLNFNLTEIPEAQIHEGFQELLR	NORMAL	Alpha-1-antitrypsin	SERPINA1	P01009	107	2.08148e+06	138.055	10	126.1277_126.1277_126.1276_49513.5781;127.1248_127.1248_127.1247_48533.8633;127.1311_127.1311_127.1309_49618.6641;128.1281_128.1281_128.1281_47664.0078;128.1344_128.1344_128.1343_56634.0352;129.1315_129.1315_129.1315_57781.9492;129.1378_129.1378_129.1376_76229.7422;130.1348_130.1348_130.1348_60014.9688;130.1411_130.1411_130.1409_66077.8828;131.1382_131.1382_131.1381_67735.8906	9	22	N1:[4123.0588970642(1375.3609619140625, 878008.9409179688, 3, 4123.0594857421875)];N2:[4326.138297064201(1443.384765625, 154707.1201171875, 3, 4327.130896875)];N2H1:[4488.1910970642(1497.4007568359375, 236181.505859375, 3, 4489.1788705078125)];N2H2:[4650.243897064201(1551.081787109375, 754510.1630859375, 3, 4650.221961328125)];N2H3:[4812.296697064201(1605.4395751953125, 94641.650390625, 3, 4813.2…	20	b1^1_301.2079_301.2067_25606.6426;b2^1_416.2348_416.2333_31230.3262;b3^1_517.2825_517.2802_12169.9541;b4^1_654.3414_654.3380_12152.6494;b5^1_769.3683_769.3649_80710.2446;b6^1_898.4109_898.4069_141675.2354;b7^1_1011.4950_1011.4914_74294.5742;b8^1_1124.5791_0.0000_0.0000;b9^1_1253.6217_1253.6171_77491.6992;b10^1_1310.6431_0.0000_0.0000;b11^1_1423.7272_1423.7216_28563.0693;b12^1_1537.7701_1537.7651_…	70.0173	9.03985	A2B2C1D1E2eE2F1fF3feE2F1G3gfF5fedD1E1edcba	0.000588678	0	0			0	0	Hybrid	0	49513.5781	48533.8633	49618.6641	47664.0078	56634.0352	57781.9492
50899	37	50898	50895	0	104.1610,0.0000	5	1357.4	1357.2	-0.994263	6780.96	6782	2862.02	N5H6F2S2		3919.98	ADTHDEILEGLNFNLTEIPEAQIHEGFQELLR	n[TMT10plex]ADTHDEILEGLNFNLTEIPEAQIHEGFQELLR	NORMAL	Alpha-1-antitrypsin	SERPINA1	P01009	107	2.6051e+06	138.055	10	126.1277_126.1277_126.1276_27311.1816;127.1248_127.1248_127.1247_34079.0234;127.1311_127.1311_127.1308_28441.6016;128.1281_128.1281_128.1280_42073.5039;128.1344_128.1344_128.1343_33802.9102;129.1315_129.1315_129.1314_42645.6289;129.1378_129.1378_129.1376_46705.5547;130.1348_130.1348_130.1347_36394.2188;130.1411_130.1411_130.1409_35214.2070;131.1382_131.1382_131.1381_68126.9922	9	20	N1:[4123.0588970642(1375.0194091796875, 2418703.2216796875, 3, 4122.0348275390625)];N2:[4326.138297064201(1443.0496826171875, 384849.400390625, 3, 4326.1256478515625)];N2H1:[4488.1910970642(1497.0657958984375, 474887.7783203125, 3, 4488.1739876953125)];N2H2:[4650.243897064201(1550.742431640625, 1451409.24609375, 3, 4649.203894921875)];N2H3:[4812.296697064201(1605.7723388671875, 189079.09765625, 3…	27	b1^1_301.2079_301.2069_12251.0449;b2^1_416.2348_416.2330_116000.6875;b3^1_517.2825_517.2806_42315.1875;b4^1_654.3414_654.3401_56866.2041;b5^1_769.3683_769.3640_228310.2773;b6^1_898.4109_898.4081_211745.6152;b7^1_1011.4950_0.0000_0.0000;b8^1_1124.5791_0.0000_0.0000;b9^1_1253.6217_0.0000_0.0000;b10^1_1310.6431_0.0000_0.0000;b11^1_1423.7272_1423.7244_92278.1851;b12^1_1537.7701_1537.7650_58794.8394;b…	132.607	15.6825	A2B2C1D1E2F1G3gfF5fedD1E2F1feE2F1G3gfF5fedcba	-1.02407	0	0			A2B2C1D1E2F1feE2F1fF3feE2F1G3gfF5fedD1E1edcba	0	Complex	0	26116.8	29244.5	28129.5	37308.7	28470.9	39394.4
50943	37	50942	50937	0	104.4195,0.0000	5	1357.6	1357.39	-1.01013	6781.93	6782	2862.02	N5H6F2S2		3919.98	ADTHDEILEGLNFNLTEIPEAQIHEGFQELLR	n[TMT10plex]ADTHDEILEGLNFNLTEIPEAQIHEGFQELLR	NORMAL	Alpha-1-antitrypsin	SERPINA1	P01009	107	1.35636e+06	138.055	10	126.1277_126.1277_126.1277_33979.3867;127.1248_127.1248_127.1248_27123.5547;127.1311_127.1311_127.1310_27079.3184;128.1281_128.1281_128.1281_32457.8223;128.1344_128.1344_128.1342_29531.6270;129.1315_129.1315_129.1314_41256.0898;129.1378_129.1378_129.1376_33980.0781;130.1348_130.1348_130.1348_35401.9961;130.1411_130.1411_130.1409_32803.1172;131.1382_131.1382_131.1381_52077.5625	9	14	N1:[4123.0588970642(1375.359619140625, 697673.2856445312, 3, 4123.055457421875)];N2:[4326.138297064201(1443.05517578125, 154733.27709960938, 3, 4326.14212734375)];N2H1:[4488.1910970642(1497.06884765625, 139833.962890625, 3, 4488.18314296875)];N2H2:[4650.243897064201(1552.0875244140625, 196866.9228515625, 3, 4653.2391732421875)];N2H3:[4812.296697064201(1605.757080078125, 50867.2158203125, 3, 4814.…	22	b1^1_301.2079_301.2062_4025.6711;b2^1_416.2348_416.2332_29228.8762;b3^1_517.2825_517.2809_11898.6973;b4^1_654.3414_654.3378_14044.6416;b5^1_769.3683_769.3654_51402.8125;b6^1_898.4109_898.4081_43791.3174;b7^1_1011.4950_1011.4918_50533.3877;b8^1_1124.5791_0.0000_0.0000;b9^1_1253.6217_1253.6172_44928.2822;b10^1_1310.6431_1310.6313_14645.0310;b11^1_1423.7272_1423.7288_21730.6313;b12^1_1537.7701_0.000…	80.1578	11.0364	A2B2C1D1E2F1G3gfF5fedD1E2F1feE2F1G3gfedcbB5ba	-0.00343964	1	0			0	0	Complex	0	26833.1	26857.1	27494.8	32487.1	28275.6	36620.2
50416	37	50415	50414	0	103.2213,0.0000	5	1328.6	1328.59	-0.0366211	6637.91	6636.96	2716.98	N5H6F3S1		3919.98	ADTHDEILEGLNFNLTEIPEAQIHEGFQELLR	n[TMT10plex]ADTHDEILEGLNFNLTEIPEAQIHEGFQELLR	NORMAL	Alpha-1-antitrypsin	SERPINA1	P01009	107	2.06702e+06	138.055	10	126.1277_126.1277_126.1277_34538.0352;127.1248_127.1248_127.1248_35361.1484;127.1311_127.1311_127.1310_34532.2461;128.1281_128.1281_128.1281_39456.7070;128.1344_128.1344_128.1343_40815.6523;129.1315_129.1315_129.1315_48287.9727;129.1378_129.1378_129.1376_45148.1367;130.1348_130.1348_130.1349_34163.2656;130.1411_130.1411_130.1410_43099.6914;131.1382_131.1382_131.1382_53808.6680	9	25	N1:[4123.0588970642(1375.35888671875, 1312481.408203125, 3, 4123.05326015625)];N2:[4326.138297064201(1443.048583984375, 240072.69091796875, 3, 4326.122351953125)];N2H1:[4488.1910970642(1497.0711669921875, 328443.6223144531, 3, 4488.1901009765625)];N2H2:[4650.243897064201(1552.087158203125, 407730.7060546875, 3, 4653.238074609375)];N2H2F1:[4796.3017970642(1599.7706298828125, 119971.4111328125, 3, …	26	b1^1_301.2079_301.2068_9621.6982;b2^1_416.2348_416.2337_61647.7549;b3^1_517.2825_517.2819_16976.5918;b4^1_654.3414_654.3400_34752.7407;b5^1_769.3683_769.3647_134879.2163;b6^1_898.4109_898.4078_130837.4238;b7^1_1011.4950_0.0000_0.0000;b8^1_1124.5791_0.0000_0.0000;b9^1_1253.6217_0.0000_0.0000;b10^1_1310.6431_1310.6339_39139.0825;b11^1_1423.7272_0.0000_0.0000;b12^1_1537.7701_1537.7667_32257.0522;b13…	117.614	16.1187	A2B2C1D1E2F1G3gfF5fedD1E2F1feE2F1fF5fedcbB5ba	-0.00662597	1	0			0	0	Complex	0	34538.0352	35361.1484	34532.2461	39456.7070	40815.6523	48287.9727
49900	37	49899	49892	0	102.2389,0.0000	5	1241.16	1241.16	0.0238037	6200.77	6198.79	2278.81	N5H6S1		3919.98	ADTHDEILEGLNFNLTEIPEAQIHEGFQELLR	n[TMT10plex]ADTHDEILEGLNFNLTEIPEAQIHEGFQELLR	NORMAL	Alpha-1-antitrypsin	SERPINA1	P01009	107	1.8046e+06	138.055	10	126.1277_126.1277_126.1276_51105.9219;127.1248_127.1248_127.1248_45688.7539;127.1311_127.1311_127.1310_51225.7695;128.1281_128.1281_128.1281_63069.2930;128.1344_128.1344_128.1343_54497.0547;129.1315_129.1315_129.1315_60232.4570;129.1378_129.1378_129.1376_69458.5234;130.1348_130.1348_130.1349_60926.7031;130.1411_130.1411_130.1410_63549.0117;131.1382_131.1382_131.1381_78009.7812	10	11	N1:[4123.0588970642(1375.3594970703125, 970173.9140625, 3, 4123.0550912109375)];N2:[4326.138297064201(1443.0555419921875, 209737.6328125, 3, 4326.1432259765625)];N2H1:[4488.1910970642(1497.0655517578125, 219661.365234375, 3, 4488.1732552734375)];N2H2:[4650.243897064201(1551.0914306640625, 563614.333984375, 3, 4650.2508919921875)];N2H3:[4812.296697064201(1604.7373046875, 176239.0048828125, 3, 4811…	24	b1^1_301.2079_301.2069_18635.2603;b2^1_416.2348_416.2341_39852.1301;b3^1_517.2825_517.2807_17546.2200;b4^1_654.3414_654.3410_16133.8665;b5^1_769.3683_769.3639_77333.3369;b6^1_898.4109_898.4066_71048.0015;b7^1_1011.4950_1011.4916_83545.8379;b8^1_1124.5791_0.0000_0.0000;b9^1_1253.6217_1253.6184_55647.8506;b10^1_1310.6431_1310.6415_62064.8760;b11^1_1423.7272_1423.7268_44042.6709;b12^1_1537.7701_1537…	98.9891	8.69757	A2B2C1D1E2F1G3gfedD1E2F1feE2F1fedcba	-0.00380585	0	0			0	0	Complex	0	51105.9219	45688.7539	51225.7695	63069.2930	54497.0547	60232.4570
31111	37	31109	31105	0	63.0954,0.0000	4	1623.72	1623.72	0.00488281	6490.87	6489.88	2569.9	N5H6S2		3919.98	ADTHDEILEGLNFNLTEIPEAQIHEGFQELLR	n[TMT10plex]ADTHDEILEGLNFNLTEIPEAQIHEGFQELLR	NORMAL	Alpha-1-antitrypsin	SERPINA1	P01009	107	1.1503e+06	138.055	10	126.1277_126.1277_126.1276_14832.0264;127.1248_127.1248_127.1248_12838.3936;127.1311_127.1311_127.1309_10287.9707;128.1281_128.1281_128.1281_15397.2891;128.1344_128.1344_128.1343_14771.7510;129.1315_129.1315_129.1314_19596.6465;129.1378_129.1378_129.1376_15306.0088;130.1348_130.1348_130.1348_20913.3750;130.1411_130.1411_130.1410_13650.7246;131.1382_131.1382_131.1381_29798.2969	9	11	N1:[4123.0588970642(1375.0155029296875, 775594.4291992188, 3, 4122.0231087890625)];N2:[4326.138297064201(1443.0531005859375, 134237.24584960938, 3, 4326.1359017578125)];N2H1:[4488.1910970642(1496.7122802734375, 71796.31616210938, 3, 4487.1134408203125)];N2H3:[4812.296697064201(1606.099609375, 16936.00634765625, 3, 4815.275428125)];N3H3:[5015.376097064201(1673.4635009765625, 561560.888671875, 3, 5…	25	b1^1_301.2079_301.2066_8748.1963;b2^1_416.2348_416.2332_30682.1267;b3^1_517.2825_517.2812_6558.0757;b4^1_654.3414_654.3402_14552.6887;b5^1_769.3683_769.3641_49641.6482;b6^1_898.4109_898.4078_45785.1562;b7^1_1011.4950_1011.4910_54199.8257;b8^1_1124.5791_1124.5759_40000.5479;b9^1_1253.6217_1253.6174_38121.0581;b10^1_1310.6431_1310.6332_15247.1885;b11^1_1423.7272_1423.7296_17834.8604;b12^1_1537.7701…	102.017	9.43992	A2B2C1D1E2F1G3gfedD1E2F1feE2F1G3gfedcba	-1.03579	0	0			0	0	Complex	0	25007.4	21649.5	18989.9	32086.1	24619.7	33349.6
31058	37	31056	31055	0	62.9985,0.0000	5	1299.19	1299.19	0.0170898	6490.91	6489.88	2569.9	N5H6S2		3919.98	ADTHDEILEGLNFNLTEIPEAQIHEGFQELLR	n[TMT10plex]ADTHDEILEGLNFNLTEIPEAQIHEGFQELLR	NORMAL	Alpha-1-antitrypsin	SERPINA1	P01009	107	3.21065e+06	138.055	10	126.1277_126.1277_126.1277_52349.6523;127.1248_127.1248_127.1248_50387.9648;127.1311_127.1311_127.1310_43901.2461;128.1281_128.1281_128.1281_52550.1758;128.1344_128.1344_128.1343_46525.2930;129.1315_129.1315_129.1315_58138.8945;129.1378_129.1378_129.1376_54772.5625;130.1348_130.1348_130.1348_64194.5703;130.1411_130.1411_130.1410_52296.6680;131.1382_131.1382_131.1381_92359.2422	9	12	N1:[4123.0588970642(1375.020263671875, 3387948.369140625, 3, 4122.037391015625)];N2:[4326.138297064201(1442.6815185546875, 490001.005859375, 3, 4325.0211556640625)];N2H1:[4488.1910970642(1496.7440185546875, 720935.5986328125, 3, 4487.2086556640625)];N2H2:[4650.243897064201(1550.7528076171875, 1912304.3051757812, 3, 4649.2350228515625)];N2H3:[4812.296697064201(1605.106201171875, 579081.177734375, …	28	b1^1_301.2079_301.2068_20314.3726;b2^1_416.2348_416.2332_156387.0195;b3^1_517.2825_517.2807_60291.5898;b4^1_654.3414_654.3405_76405.1973;b5^1_769.3683_769.3650_304280.9287;b6^1_898.4109_898.4080_290797.1680;b7^1_1011.4950_1011.4924_278590.5117;b8^1_1124.5791_0.0000_0.0000;b9^1_1253.6217_0.0000_0.0000;b10^1_1310.6431_1310.6393_111244.3867;b11^1_1423.7272_0.0000_0.0000;b12^1_1537.7701_1537.7673_738…	146.764	3.85569	A2B2C1D1E2F1G3gfF3fedD1E2F1feE2F1fedcba	-1.02151	0	0			0	0	Complex	0	52349.6523	50387.9648	43901.2461	52550.1758	46525.2930	58138.8945
31174	37	31172	31168	0	63.2163,0.0000	5	1299.58	1299.19	-1.93359	6490.92	6489.88	2569.9	N5H6S2		3919.98	ADTHDEILEGLNFNLTEIPEAQIHEGFQELLR	n[TMT10plex]ADTHDEILEGLNFNLTEIPEAQIHEGFQELLR	NORMAL	Alpha-1-antitrypsin	SERPINA1	P01009	107	1.26672e+06	138.055	10	126.1277_126.1277_126.1276_38763.4297;127.1248_127.1248_127.1248_31239.0684;127.1311_127.1311_127.1309_36878.2539;128.1281_128.1281_128.1281_50772.4766;128.1344_128.1344_128.1342_38560.4688;129.1315_129.1315_129.1315_47506.0430;129.1378_129.1378_129.1376_44697.5859;130.1348_130.1348_130.1348_48272.2188;130.1411_130.1411_130.1410_32268.4297;131.1382_131.1382_131.1382_61896.4180	10	9	N1:[4123.0588970642(1375.033203125, 795397.2351074219, 3, 4122.076209375)];N2:[4326.138297064201(1443.0460205078125, 105459.65869140625, 3, 4326.1146615234375)];N2H1:[4488.1910970642(1497.071533203125, 169969.84545898438, 3, 4488.191199609375)];N2H2:[4650.243897064201(1551.4188232421875, 448370.7880859375, 3, 4651.2330697265625)];N2H3:[4812.296697064201(1605.0938720703125, 103266.02294921875, 3, …	26	b1^1_301.2079_301.2065_8914.9004;b2^1_416.2348_416.2329_31995.3491;b3^1_517.2825_517.2804_10833.3262;b4^1_654.3414_654.3376_14739.9199;b5^1_769.3683_769.3651_57301.0078;b6^1_898.4109_898.4068_76844.2031;b7^1_1011.4950_1011.4910_60111.8477;b8^1_1124.5791_0.0000_0.0000;b9^1_1253.6217_1253.6179_52190.0537;b10^1_1310.6431_1310.6371_17181.8613;b11^1_1423.7272_1423.7262_33368.9971;b12^1_1537.7701_1537.…	111.895	2.11655	A2B2C1D1E2eE2eE2F1G3gfF3fedD1E1eE1edcba	-0.982688	0	0			0	0	Hybrid	0	38763.4297	31239.0684	36878.2539	50772.4766	38560.4688	47506.0430
31723	37	31721	31720	0	64.2685,0.0000	4	1696.5	1696.75	1.02295	6782.98	6780.98	2861	N5H6S3		3919.98	ADTHDEILEGLNFNLTEIPEAQIHEGFQELLR	n[TMT10plex]ADTHDEILEGLNFNLTEIPEAQIHEGFQELLR	NORMAL	Alpha-1-antitrypsin	SERPINA1	P01009	107	866360	138.055	10	126.1277_126.1277_126.1276_9768.2998;127.1248_127.1248_127.1246_9522.7295;127.1311_127.1311_127.1308_7777.9893;128.1281_128.1281_128.1281_14514.1494;128.1344_128.1344_128.1342_6588.7471;129.1315_129.1315_129.1314_14720.8936;129.1378_129.1378_129.1375_12062.6182;130.1348_130.1348_130.1348_15297.3896;130.1411_130.1411_130.1408_10625.8340;131.1382_131.1382_131.1380_21892.6211	9	11	N1:[4123.0588970642(1375.3572998046875, 633927.1174316406, 3, 4123.0484994140625)];N2:[4326.138297064201(1443.050537109375, 112225.22216796875, 3, 4326.128211328125)];N2H1:[4488.1910970642(1497.0699462890625, 22286.90185546875, 3, 4488.1864388671875)];N5H5S2:[6327.8312970642(1583.2249755859375, 21219.042236328125, 4, 6328.86870234375)];N4H4S1:[5671.603697064201(1891.530517578125, 83030.7680664062…	25	b1^1_301.2079_0.0000_0.0000;b2^1_416.2348_416.2328_23500.9805;b3^1_517.2825_517.2793_2193.2065;b4^1_654.3414_654.3363_2175.6802;b5^1_769.3683_769.3638_36533.6182;b6^1_898.4109_898.4073_21099.2859;b7^1_1011.4950_1011.4932_29657.0566;b8^1_1124.5791_1124.5751_27192.1797;b9^1_1253.6217_1253.6182_40050.9214;b10^1_1310.6431_1310.6459_5751.5237;b11^1_1423.7272_1423.7239_24364.4243;b12^1_1537.7701_1537.7…	96.5773	12.492	A2B2C1D1E2F1fF3fedD1E2F1G3gfeE2F1fF3fedcba	-0.0103977	0	0			0	0	Complex	0	9768.2998	9522.7295	7777.9893	14514.1494	6588.7471	14720.8936
31673	37	31671	31670	0	64.1768,0.0000	5	1360.8	1360.61	-0.982666	6797.99	6797.99	2878.02	N5H7F1S2		3919.98	ADTHDEILEGLNFNLTEIPEAQIHEGFQELLR	n[TMT10plex]ADTHDEILEGLNFNLTEIPEAQIHEGFQELLR	NORMAL	Alpha-1-antitrypsin	SERPINA1	P01009	107	976839	138.055	10	126.1277_126.1277_126.1276_25943.4297;127.1248_127.1248_127.1247_23915.6426;127.1311_127.1311_127.1309_23819.2441;128.1281_128.1281_128.1281_29181.7402;128.1344_128.1344_128.1343_29270.1641;129.1315_129.1315_129.1314_34791.5820;129.1378_129.1378_129.1376_29788.5566;130.1348_130.1348_130.1348_28730.9961;130.1411_130.1411_130.1410_31330.5527;131.1382_131.1382_131.1381_46339.4531	9	16	N1:[4123.0588970642(1375.36279296875, 153388.23266601562, 3, 4123.06497890625)];N2:[4326.138297064201(1443.3740234375, 98591.69653320312, 3, 4327.0986703125)];N2H1:[4488.1910970642(1498.04150390625, 86983.8779296875, 3, 4491.10111171875)];N2H2:[4650.243897064201(1551.089111328125, 61373.93701171875, 3, 4650.243933984375)];N2H3:[4812.296697064201(1605.761474609375, 11990.06982421875, 3, 4814.26102…	18	b1^1_301.2079_301.2063_2565.8867;b2^1_416.2348_416.2331_8280.5449;b3^1_517.2825_517.2805_5401.3828;b4^1_654.3414_654.3408_2542.6379;b5^1_769.3683_769.3666_12022.7463;b6^1_898.4109_898.4077_15776.3801;b7^1_1011.4950_1011.4915_11443.8397;b8^1_1124.5791_0.0000_0.0000;b9^1_1253.6217_1253.6194_14559.1763;b10^1_1310.6431_1310.6531_2162.8892;b11^1_1423.7272_1423.7197_5690.1108;b12^1_1537.7701_0.0000_0.0…	49.5618	6.68744	A2B2C1D1E2F1feE2F1fF3feE2F1G3gfedD1E1edcbB5ba	0.00608184	1	0			0	0	Hybrid	0	25943.4297	23915.6426	23819.2441	29181.7402	29270.1641	34791.5820
31632	37	31630	31620	0	64.0995,0.0000	5	1430.65	1430.43	-1.1084	7147.1	7147.13	3227.15	N6H7F2S2		3919.98	ADTHDEILEGLNFNLTEIPEAQIHEGFQELLR	n[TMT10plex]ADTHDEILEGLNFNLTEIPEAQIHEGFQELLR	NORMAL	Alpha-1-antitrypsin	SERPINA1	P01009	107	1.00212e+06	138.055	10	126.1277_126.1277_126.1276_19847.8438;127.1248_127.1248_127.1246_22630.8340;127.1311_127.1311_127.1309_20304.9688;128.1281_128.1281_128.1281_25014.7500;128.1344_128.1344_128.1343_22631.6777;129.1315_129.1315_129.1315_31031.0410;129.1378_129.1378_129.1376_23318.8555;130.1348_130.1348_130.1348_24868.0117;130.1411_130.1411_130.1409_23805.4766;131.1382_131.1382_131.1381_43226.3242	9	14	N1:[4123.0588970642(1375.6922607421875, 242214.865234375, 3, 4124.0533822265625)];N2:[4326.138297064201(1443.3834228515625, 59498.755859375, 3, 4327.1268685546875)];N2H1:[4488.1910970642(1497.7408447265625, 14725.091796875, 3, 4490.1991341796875)];N2F1:[4472.1961970642005(1492.393310546875, 131091.68334960938, 3, 4474.156531640625)];N5H3F1:[5567.592797064201(1393.445068359375, 14889.7333984375, 4…	18	b1^1_301.2079_301.2066_6148.9038;b2^1_416.2348_416.2333_8042.2529;b3^1_517.2825_0.0000_0.0000;b4^1_654.3414_0.0000_0.0000;b5^1_769.3683_769.3632_19791.4744;b6^1_898.4109_898.4060_18158.9189;b7^1_1011.4950_1011.4903_25703.9084;b8^1_1124.5791_1124.5730_13231.4243;b9^1_1253.6217_1253.6189_23059.3657;b10^1_1310.6431_1310.6383_7360.2964;b11^1_1423.7272_1423.7200_8765.1157;b12^1_1537.7701_0.0000_0.0000…	51.4248	3.35422	A2B2C1D1E2F1G3gfF5feE2F1fedD1E2F1feE2F1G3gfedcbB5ba	0.984097	1	0			0	0	Complex	0	19847.8438	22630.8340	20304.9688	25014.7500	22631.6777	31031.0410
49747	37	49746	49744	0	113.9089,0.0000	3	1088.82	1088.82	-0.000366211	3263.43	3263.44	1913.68	N4H5S1		1349.76	ADYNLTRIR	n[TMT10plex]ADYNLTRIR	NORMAL	Valine--tRNA ligase	VARS	P26640	1126	1.64621e+06	138.056	10	126.1277_126.1277_126.1285_23295.9551;127.1248_127.1248_127.1225_1622.3690;127.1311_127.1311_127.1318_25938.1016;128.1281_128.1281_128.1289_19248.2246;128.1344_128.1344_128.1351_23126.0586;129.1315_129.1315_129.1325_15918.7881;129.1378_129.1378_129.1385_31705.0879;130.1348_130.1348_130.1356_25368.3242;130.1411_130.1411_130.1418_19184.1738;131.1382_131.1382_131.1389_82612.1406	9	9	N1:[1552.8412330642002(1552.832275390625, 1830752.3725585938, 1, 1551.824475390625)];N2:[1755.9206330642(1755.9105224609375, 161427.05517578125, 1, 1754.9027224609374)];N2H1:[1917.9734330642(1918.96435546875, 176005.626953125, 1, 1917.95655546875)];N2H2:[2080.0262330642(2080.018798828125, 671292.0991210938, 1, 2079.010998828125)];N2H3:[2242.0790330642003(2242.072021484375, 749270.8505859375, 1, 2…	7	b1^1_301.2079_301.2097_3693.9661;b2^1_416.2348_0.0000_0.0000;b3^1_579.2981_579.2999_43011.1982;b4^1_693.3411_693.3432_89344.5801;b5^1_806.4251_806.4266_74308.0605;b6^1_907.4728_0.0000_0.0000;b7^1_1063.5739_0.0000_0.0000;b8^1_1176.6580_1176.6351_3582.4956;b9^1_1332.7591_1332.7378_179546.7158;y1^1_175.1195_175.1198_4578.2686;y2^1_288.2036_0.0000_0.0000;y3^1_444.3047_0.0000_0.0000;y4^1_545.3523_0.00…	28.8783	10.2927	A2B2C1D1E2F1G3gfedD1E2F1fedcba	-1.01676	0	0			0	0	Complex	0.00300661	14297.9	10631.3	20244.1	19248.2	23126.1	15905.2
49271	37	49270	49260	0	112.8564,0.0000	3	1210.53	1210.86	0.991699	3629.57	3628.57	2278.81	N5H6S1		1349.76	ADYNLTRIR	n[TMT10plex]ADYNLTRIR	NORMAL	Valine--tRNA ligase	VARS	P26640	1126	586628	138.056	10	126.1277_126.1277_126.1284_17181.9141;127.1248_127.1248_127.1256_13245.5342;127.1311_127.1311_127.1317_17400.6328;128.1281_128.1281_128.1289_17008.9160;128.1344_128.1344_128.1351_17644.4941;129.1315_129.1315_129.1323_16352.9102;129.1378_129.1378_129.1385_22253.4785;130.1348_130.1348_130.1356_20675.8379;130.1411_130.1411_130.1417_19134.9297;131.1382_131.1382_131.1389_27667.1387	8	11	N1:[1552.8412330642002(1552.830078125, 325695.08264160156, 1, 1551.822278125)];N2:[1755.9206330642(1756.910888671875, 31535.35791015625, 1, 1755.903088671875)];N2H1:[1917.9734330642(1918.96533203125, 32053.109741210938, 1, 1917.95753203125)];N2H2:[2080.0262330642(2081.0205078125, 102833.54541015625, 1, 2080.0127078125)];N2H3:[2242.0790330642003(2243.072998046875, 127654.0263671875, 1, 2242.065198…	7	b1^1_301.2079_301.2086_1838.4026;b2^1_416.2348_0.0000_0.0000;b3^1_579.2981_579.2994_3656.2771;b4^1_693.3411_693.3433_18968.4463;b5^1_806.4251_806.4287_13626.7935;b6^1_907.4728_0.0000_0.0000;b7^1_1063.5739_0.0000_0.0000;b8^1_1176.6580_0.0000_0.0000;b9^1_1332.7591_1332.7365_44114.0900;y1^1_175.1195_175.1198_7501.3018;y2^1_288.2036_0.0000_0.0000;y3^1_444.3047_0.0000_0.0000;y4^1_545.3523_0.0000_0.000…	27.0016	4.49225	A2B2C1D1E2F1G3gfedD1E2F1feE2F1fedcba	-1.01895	0	0			0	0	Complex	0.00591017	17181.9141	13245.5342	17400.6328	17008.9160	17644.4941	16352.9102
42754	37	42753	42746	0	95.7568,0.0000	3	987.213	987.119	-0.283447	2958.33	2956.46	1216.42	N2H5		1740.03	AEFNITLIHPK	n[TMT10plex]AEFNITLIHPK[TMT10plex]	NORMAL	Aminopeptidase N	ANPEP	P15144	234	675443	138.056	10	126.1277_126.1277_126.1283_75619.3750;127.1248_127.1248_127.1255_74377.1484;127.1311_127.1311_127.1318_68201.5469;128.1281_128.1281_128.1288_89997.0391;128.1344_128.1344_128.1350_79001.5000;129.1315_129.1315_129.1322_89621.0938;129.1378_129.1378_129.1384_94385.1172;130.1348_130.1348_130.1356_109347.1172;130.1411_130.1411_130.1418_95642.4219;131.1382_131.1382_131.1389_79181.7969	9	5	N1:[1943.1133810642002(973.5712890625, 122264.919921875, 2, 1945.126978125)];N2:[2146.1927810642(1074.1063232421875, 75831.955078125, 2, 2146.197046484375)];N2H1:[2308.2455810642(1155.134033203125, 122914.607421875, 2, 2308.25246640625)];N2H2:[2470.2983810642(1236.1600341796875, 757969.015625, 2, 2470.304468359375)];N2H3:[2632.3511810642003(1317.18798828125, 902978.68359375, 2, 2632.3603765625)];	12	b1^1_301.2079_301.2086_17957.4043;b2^1_430.2505_430.2515_8992.9805;b3^1_577.3189_577.3218_10112.7080;b4^1_691.3618_691.3641_7521.1655;b5^1_804.4459_0.0000_0.0000;b6^1_905.4935_0.0000_0.0000;b7^1_1018.5776_0.0000_0.0000;b8^1_1131.6617_1131.6649_22487.4316;b9^1_1268.7206_1268.7239_8717.5928;b10^1_1365.7734_0.0000_0.0000;b11^1_1723.0312_0.0000_0.0000;y1^1_376.2763_376.2772_212167.1953;y2^1_473.3290_…	68.4603	5.7414	A2B2C1D1dD1E1eE1edcba	0.00335565	0	0			0	0	High mannose	0	119962	142950	121929	164599	121607	156024
30979	37	30978	30966	0	75.3744,0.0000	3	1094.53	1094.54	0.0164795	3280.6	3280.56	1540.53	N2H7		1740.03	AEFNITLIHPK	n[TMT10plex]AEFNITLIHPK[TMT10plex]	NORMAL	Aminopeptidase N	ANPEP	P15144	234	537412	138.056	10	126.1277_126.1277_126.1284_108814.2812;127.1248_127.1248_127.1254_131850.3125;127.1311_127.1311_127.1316_74085.3750;128.1281_128.1281_128.1288_121935.7656;128.1344_128.1344_128.1350_107568.8516;129.1315_129.1315_129.1322_83986.8828;129.1378_129.1378_129.1384_76290.2266;130.1348_130.1348_130.1356_96993.7188;130.1411_130.1411_130.1417_85710.8828;131.1382_131.1382_131.1389_124451.1719	9	6	N1:[1943.1133810642002(972.5667724609375, 352401.080078125, 2, 1943.117944921875)];N2:[2146.1927810642(1074.1038818359375, 46775.619140625, 2, 2146.192163671875)];N2H1:[2308.2455810642(1155.13720703125, 39360.1865234375, 2, 2308.2588140625)];N2H2:[2470.2983810642(824.7774658203125, 34173.03955078125, 3, 2471.3089974609375)];N2H3:[2632.3511810642003(878.7944946289062, 83588.93359375, 3, 2633.36008…	15	b1^1_301.2079_301.2084_12473.9203;b2^1_430.2505_430.2514_26496.6208;b3^1_577.3189_577.3204_17174.5647;b4^1_691.3618_691.3651_38159.3105;b5^1_804.4459_804.4462_22701.0938;b6^1_905.4935_905.4941_15868.0684;b7^1_1018.5776_1018.5818_26096.0605;b8^1_1131.6617_1131.6664_29603.0059;b9^1_1268.7206_1268.7212_10498.3752;b10^1_1365.7734_0.0000_0.0000;b11^1_1723.0312_0.0000_0.0000;y1^1_376.2763_376.2769_7260…	106.497	2.52174	A2B2C1D1E1edD1E1eE1F1fedcba	0.00456386	0	0			0	0	High mannose	0	118446	131400	85369.6	147923	116056	112896
34307	37	34306	34293	0	73.3724,0.0000	3	1097.2	1097.53	0.984009	3289.56	3288.58	1548.54	N3H4S1		1740.03	AEFNITLIHPK	n[TMT10plex]AEFNITLIHPK[TMT10plex]	NORMAL	Aminopeptidase N	ANPEP	P15144	234	2.12072e+06	138.055	10	126.1277_126.1277_126.1277_132527.0781;127.1248_127.1248_127.1247_163597.7969;127.1311_127.1311_127.1309_143939.5000;128.1281_128.1281_128.1281_207193.2969;128.1344_128.1344_128.1342_150224.8438;129.1315_129.1315_129.1314_217337.5625;129.1378_129.1378_129.1376_164936.6562;130.1348_130.1348_130.1348_218254.9375;130.1411_130.1411_130.1409_150280.1875;131.1382_131.1382_131.1381_209185.9375	9	8	N1:[1943.1133810642002(972.5624389648438, 194119.365234375, 2, 1943.1092779296876)];N2:[2146.1927810642(1074.10888671875, 66708.8525390625, 2, 2146.2021734375)];N2H1:[2308.2455810642(1155.1241455078125, 55137.40625, 2, 2308.232691015625)];N2H2:[2470.2983810642(1235.6436767578125, 579424.619140625, 2, 2469.271753515625)];N2H3:[2632.3511810642003(1316.6787109375, 1048750.40234375, 2, 2631.341821875…	15	b1^1_301.2079_301.2063_13100.9131;b2^1_430.2505_430.2492_21860.6504;b3^1_577.3189_577.3170_14161.1045;b4^1_691.3618_691.3574_17301.4365;b5^1_804.4459_804.4427_14407.9678;b6^1_905.4935_0.0000_0.0000;b7^1_1018.5776_1018.5739_22287.2397;b8^1_1131.6617_1131.6626_30202.8818;b9^1_1268.7206_1268.7108_9562.5684;b10^1_1365.7734_0.0000_0.0000;b11^1_1723.0312_0.0000_0.0000;y1^1_376.2763_376.2750_166084.2461…	106.074	115.31	A2B2C1D1E2F1G3gfedD1dcba	-0.00410313	0	0			0	0	Complex	0	132527.0781	163597.7969	143939.5000	207193.2969	150224.8438	217337.5625
34018	37	34017	34002	0	72.7078,0.0000	3	1151.22	1151.21	-0.0098877	3450.62	3450.63	1710.6	N3H5S1		1740.03	AEFNITLIHPK	n[TMT10plex]AEFNITLIHPK[TMT10plex]	NORMAL	Aminopeptidase N	ANPEP	P15144	234	1.72016e+06	138.055	10	126.1277_126.1277_126.1277_126627.9375;127.1248_127.1248_127.1248_126649.5703;127.1311_127.1311_127.1309_117517.9062;128.1281_128.1281_128.1281_172831.5625;128.1344_128.1344_128.1343_118009.7266;129.1315_129.1315_129.1315_147507.7031;129.1378_129.1378_129.1376_127474.8516;130.1348_130.1348_130.1348_185088.8594;130.1411_130.1411_130.1410_140214.2031;131.1382_131.1382_131.1381_167790.8750	9	12	N1:[1943.1133810642002(972.5618896484375, 181430.73046875, 2, 1943.108179296875)];N2:[2146.1927810642(1074.101806640625, 42211.001953125, 2, 2146.18801328125)];N2H1:[2308.2455810642(1155.135009765625, 50347.98828125, 2, 2308.25441953125)];N2H2:[2470.2983810642(1236.15478515625, 114738.0859375, 2, 2470.2939703125)];N2H3:[2632.3511810642003(878.45458984375, 60301.552734375, 3, 2632.34036953125)];N3…	16	b1^1_301.2079_301.2068_21719.8906;b2^1_430.2505_430.2487_23336.0820;b3^1_577.3189_0.0000_0.0000;b4^1_691.3618_691.3615_17433.7720;b5^1_804.4459_804.4414_8880.0029;b6^1_905.4935_905.4911_13795.8994;b7^1_1018.5776_1018.5757_10842.8994;b8^1_1131.6617_1131.6675_16829.8223;b9^1_1268.7206_1268.7114_8665.5193;b10^1_1365.7734_0.0000_0.0000;b11^1_1723.0312_0.0000_0.0000;y1^1_376.2763_376.2749_142882.6038;…	117.996	61.4308	A2B2C1D1E2F1fF3fedD1E1edcba	-0.00520177	0	0			0	0	Hybrid	0	128236	126650	124254	172832	118010	154300
36973	37	36972	36963	0	78.2827,0.0000	3	1316.61	1316.29	-0.96936	3945.85	3945.83	2205.79	N4H5F2S1		1740.03	AEFNITLIHPK	n[TMT10plex]AEFNITLIHPK[TMT10plex]	NORMAL	Aminopeptidase N	ANPEP	P15144	234	1.67362e+06	138.055	10	126.1277_126.1277_126.1277_73896.0781;127.1248_127.1248_127.1247_74747.1562;127.1311_127.1311_127.1309_67875.4062;128.1281_128.1281_128.1281_91803.2188;128.1344_128.1344_128.1343_74341.9141;129.1315_129.1315_129.1314_90617.3906;129.1378_129.1378_129.1376_74522.9922;130.1348_130.1348_130.1348_87705.1250;130.1411_130.1411_130.1410_74935.7031;131.1382_131.1382_131.1381_121366.0859	9	21	N1:[1943.1133810642002(972.5614013671875, 125949.33325195312, 2, 1943.107202734375)];N2:[2146.1927810642(1074.097412109375, 40766.0390625, 2, 2146.17922421875)];N2H1:[2308.2455810642(1155.1251220703125, 22859.674072265625, 2, 2308.234644140625)];N2H2:[2470.2983810642(1236.1573486328125, 73469.8466796875, 2, 2470.299097265625)];N2H3F1:[2778.4090810642(1391.1854248046875, 40489.5400390625, 2, 2780.…	17	b1^1_301.2079_301.2068_8533.5527;b2^1_430.2505_430.2487_11025.1680;b3^1_577.3189_577.3162_2622.9866;b4^1_691.3618_691.3589_10024.0831;b5^1_804.4459_804.4420_2584.1365;b6^1_905.4935_905.4935_10388.8779;b7^1_1018.5776_1018.5712_11562.1487;b8^1_1131.6617_1131.6570_12197.7578;b9^1_1268.7206_1268.7150_9154.6582;b10^1_1365.7734_0.0000_0.0000;b11^1_1723.0312_0.0000_0.0000;y1^1_376.2763_376.2750_81196.58…	126.592	26.1934	A2B2C1D1E2eE2F1G3gfF5fedD1E1edcbB5ba	-0.00617833	1	0			0	0	Hybrid	0	73896.0781	74747.1562	67875.4062	91803.2188	74341.9141	90617.3906
36995	37	36994	36983	0	84.8347,0.0000	4	914.441	914.444	0.0151367	3653.75	3653.71	1913.68	N4H5S1		1740.03	AEFNITLIHPK	n[TMT10plex]AEFNITLIHPK[TMT10plex]	NORMAL	Aminopeptidase N	ANPEP	P15144	234	559224	138.056	10	126.1277_126.1277_126.1284_80187.4453;127.1248_127.1248_127.1255_64009.7773;127.1311_127.1311_127.1317_78745.1172;128.1281_128.1281_128.1289_97355.5938;128.1344_128.1344_128.1350_84608.1172;129.1315_129.1315_129.1322_98930.7656;129.1378_129.1378_129.1384_80198.7969;130.1348_130.1348_130.1356_101660.8203;130.1411_130.1411_130.1418_78711.5000;131.1382_131.1382_131.1389_80065.1953	9	10	N1:[1943.1133810642002(973.0702514648438, 73162.224609375, 2, 1944.1249029296876)];N2:[2146.1927810642(1074.108642578125, 16394.79541015625, 2, 2146.20168515625)];N2H1:[2308.2455810642(1155.130859375, 46901.271484375, 2, 2308.24611875)];N2H2:[2470.2983810642(1236.1602783203125, 234682.37890625, 2, 2470.304956640625)];N2H3:[2632.3511810642003(1316.67919921875, 264020.5078125, 2, 2631.3427984375)];…	14	b1^1_301.2079_301.2084_4313.8770;b2^1_430.2505_430.2508_12402.9131;b3^1_577.3189_577.3217_8376.7646;b4^1_691.3618_691.3623_12970.1025;b5^1_804.4459_804.4456_4620.2988;b6^1_905.4935_0.0000_0.0000;b7^1_1018.5776_1018.5772_4743.5259;b8^1_1131.6617_1131.6644_3052.4807;b9^1_1268.7206_0.0000_0.0000;b10^1_1365.7734_0.0000_0.0000;b11^1_1723.0312_0.0000_0.0000;y1^1_376.2763_376.2771_71130.9795;y2^1_473.32…	85.2263	32.4781	A2B2C1D1E2F1G3gfedD1E2F1fedcba	-0.00158819	0	0			0	0	Complex	0	198385	136687	187650	204542	222710	211029
38609	37	38608	38598	0	84.2952,0.0000	4	914.44	914.185	-1.021	3652.71	3653.71	1913.68	N4H5S1		1740.03	AEFNITLIHPK	n[TMT10plex]AEFNITLIHPK[TMT10plex]	NORMAL	Aminopeptidase N	ANPEP	P15144	234	2.13526e+06	138.056	10	126.1277_126.1277_126.1285_92169.0703;127.1248_127.1248_127.1256_79734.4688;127.1311_127.1311_127.1318_86034.2734;128.1281_128.1281_128.1290_93104.9844;128.1344_128.1344_128.1351_94245.2656;129.1315_129.1315_129.1323_118368.9688;129.1378_129.1378_129.1385_97870.2188;130.1348_130.1348_130.1357_98879.2500;130.1411_130.1411_130.1418_92944.8203;131.1382_131.1382_131.1390_85165.1562	9	14	N1:[1943.1133810642002(972.5684204101562, 602204.875, 2, 1943.1212408203126)];N2:[2146.1927810642(1074.1107177734375, 123120.66015625, 2, 2146.205835546875)];N2H1:[2308.2455810642(1155.136474609375, 209201.27172851562, 2, 2308.25734921875)];N2H2:[2470.2983810642(1235.664306640625, 918980.7641601562, 2, 2469.31301328125)];N2H3:[2632.3511810642003(1316.6903076171875, 1113177.3203125, 2, 2631.365015…	16	b1^1_301.2079_301.2086_25370.1812;b2^1_430.2505_430.2518_52404.8262;b3^1_577.3189_577.3209_23846.2542;b4^1_691.3618_691.3644_45453.2610;b5^1_804.4459_804.4469_26391.8735;b6^1_905.4935_905.4970_27422.2773;b7^1_1018.5776_1018.5804_41383.8823;b8^1_1131.6617_0.0000_0.0000;b9^1_1268.7206_1268.7271_50229.6777;b10^1_1365.7734_0.0000_0.0000;b11^1_1723.0312_0.0000_0.0000;y1^1_376.2763_376.2773_132621.1758…	127.199	44.9444	A2B2C1D1E2F1fF3fedD1E2F1fedcba	-0.00240665	0	0			A2B2C1D1E2F1fedD1E2F1feE2F1fedcba	0	Complex	0	117350	95656.4	114654	125696	126826	132796
42661	37	42660	42652	0	95.5851,0.0000	4	987.213	987.213	-0.00268555	3944.82	3944.81	2204.77	N4H5S2		1740.03	AEFNITLIHPK	n[TMT10plex]AEFNITLIHPK[TMT10plex]	NORMAL	Aminopeptidase N	ANPEP	P15144	234	3.03966e+06	138.056	10	126.1277_126.1277_126.1284_141408.0625;127.1248_127.1248_127.1255_82697.7422;127.1311_127.1311_127.1318_135129.7031;128.1281_128.1281_128.1288_149520.5469;128.1344_128.1344_128.1350_142813.4062;129.1315_129.1315_129.1322_121679.9141;129.1378_129.1378_129.1384_166670.3750;130.1348_130.1348_130.1357_139645.6406;130.1411_130.1411_130.1387_6047.3184;131.1382_131.1382_131.1389_132196.6719	9	15	N1:[1943.1133810642002(972.5687255859375, 1615462.607421875, 2, 1943.121851171875)];N2:[2146.1927810642(1074.10888671875, 311509.5078125, 2, 2146.2021734375)];N2H1:[2308.2455810642(1154.6318359375, 497627.224609375, 2, 2307.248071875)];N2H2:[2470.2983810642(1235.6627197265625, 2706481.35546875, 2, 2469.309839453125)];N2H3:[2632.3511810642003(1317.1888427734375, 3423170.52734375, 2, 2632.362085546…	16	b1^1_301.2079_301.2081_43763.2695;b2^1_430.2505_430.2517_88152.8740;b3^1_577.3189_577.3217_26313.9707;b4^1_691.3618_691.3643_68224.1875;b5^1_804.4459_804.4464_52131.3760;b6^1_905.4935_905.4992_38927.0864;b7^1_1018.5776_1018.5807_76946.4609;b8^1_1131.6617_1131.6658_99331.4277;b9^1_1268.7206_1268.7186_85625.6211;b10^1_1365.7734_0.0000_0.0000;b11^1_1723.0312_0.0000_0.0000;y1^1_376.2763_376.2773_2483…	135.574	49.4145	A2B2C1D1E2F1fF3fedD1E2F1G3gfedcba	0.00613827	0	0			0	0	Complex	0	86354.1	72729.7	89830.5	93174.9	101749	101910
42693	37	42692	42686	0	95.6426,0.0000	3	1316.28	1315.95	-1.00854	3944.82	3944.81	2204.77	N4H5S2		1740.03	AEFNITLIHPK	n[TMT10plex]AEFNITLIHPK[TMT10plex]	NORMAL	Aminopeptidase N	ANPEP	P15144	234	4.95431e+06	138.056	10	126.1277_126.1277_126.1284_171952.2188;127.1248_127.1248_127.1256_76742.7188;127.1311_127.1311_127.1317_171661.7031;128.1281_128.1281_128.1289_126770.2344;128.1344_128.1344_128.1351_176414.5469;129.1315_129.1315_129.1323_99283.6719;129.1378_129.1378_129.1385_198967.0625;130.1348_130.1348_130.1357_103185.5625;130.1411_130.1411_130.1418_180336.8594;131.1382_131.1382_131.1389_82838.0938	9	12	N1:[1943.1133810642002(972.5671997070312, 761091.4926757812, 2, 1943.1187994140626)];N2:[2146.1927810642(1074.10546875, 241952.427734375, 2, 2146.1953375)];N2H1:[2308.2455810642(1155.1307373046875, 129244.7802734375, 2, 2308.245874609375)];N2H2:[2470.2983810642(1235.66357421875, 435112.02734375, 2, 2469.3115484375)];N2H3:[2632.3511810642003(1317.6888427734375, 226017.533203125, 2, 2633.3620855468…	15	b1^1_301.2079_301.2083_61367.5908;b2^1_430.2505_430.2517_155825.5781;b3^1_577.3189_577.3204_100543.4512;b4^1_691.3618_691.3643_162063.5312;b5^1_804.4459_804.4482_120941.5215;b6^1_905.4935_905.4977_109865.9219;b7^1_1018.5776_1018.5818_182546.6260;b8^1_1131.6617_0.0000_0.0000;b9^1_1268.7206_1268.7271_154834.9434;b10^1_1365.7734_0.0000_0.0000;b11^1_1723.0312_0.0000_0.0000;y1^1_376.2763_376.2771_2436…	126.06	46.8475	A2B2C1D1E2F1G3gfedD1E2F1G3gfedcba	0.00541835	0	0			0	0	Complex	0	171952	96815.9	166042	126770	176415	113062
23715	37	23713	23712	0	49.6035,0.0000	3	1315.94	1315.62	-0.984375	3943.83	3944.81	2204.77	N4H5S2		1740.03	AEFNITLIHPK	n[TMT10plex]AEFNITLIHPK[TMT10plex]	NORMAL	Aminopeptidase N	ANPEP	P15144	234	5.33297e+06	138.055	10	126.1277_126.1277_126.1277_169336.8750;127.1248_127.1248_127.1249_70733.4844;127.1311_127.1311_127.1310_156478.5469;128.1281_128.1281_128.1282_133862.7656;128.1344_128.1344_128.1344_195037.1250;129.1315_129.1315_129.1316_100826.1875;129.1378_129.1378_129.1377_212530.1406;130.1348_130.1348_130.1350_114564.7344;130.1411_130.1411_130.1411_194742.2656;131.1382_131.1382_131.1382_110923.7969	9	16	N1:[1943.1133810642002(972.5621948242188, 1522814.23046875, 2, 1943.1087896484376)];N2:[2146.1927810642(1073.6007080078125, 548831.623046875, 2, 2145.185816015625)];N2H1:[2308.2455810642(1155.1282958984375, 288757.2421875, 2, 2308.240991796875)];N2H2:[2470.2983810642(1235.6510009765625, 989000.224609375, 2, 2469.286401953125)];N2H3:[2632.3511810642003(1317.1793212890625, 832279.5078125, 2, 2632.3…	16	b1^1_301.2079_301.2068_69693.9336;b2^1_430.2505_430.2492_179679.3809;b3^1_577.3189_577.3179_93712.9629;b4^1_691.3618_691.3600_135481.2852;b5^1_804.4459_804.4429_113690.3115;b6^1_905.4935_905.4903_99135.9404;b7^1_1018.5776_0.0000_0.0000;b8^1_1131.6617_0.0000_0.0000;b9^1_1268.7206_1268.7184_137661.9268;b10^1_1365.7734_0.0000_0.0000;b11^1_1723.0312_1723.0173_104413.8442;y1^1_376.2763_376.2750_264313…	142.859	77.2227	A2B2C1D1E2F1fF3fedD1E2F1fF3fedcba	-1.00473	0	0			0	0	Complex	0	126510	89978.4	132946	133863	144979	107550
33531	37	33530	33527	0	71.8168,0.0000	3	1341.63	1340.63	-3.02307	4018.86	4018.84	2278.81	N5H6S1		1740.03	AEFNITLIHPK	n[TMT10plex]AEFNITLIHPK[TMT10plex]	NORMAL	Aminopeptidase N	ANPEP	P15144	234	1.8572e+06	138.055	10	126.1277_126.1277_126.1276_104883.5625;127.1248_127.1248_127.1247_88430.2188;127.1311_127.1311_127.1309_99905.9375;128.1281_128.1281_128.1281_110014.2812;128.1344_128.1344_128.1343_101682.1484;129.1315_129.1315_129.1315_106444.3203;129.1378_129.1378_129.1376_127378.1484;130.1348_130.1348_130.1348_129359.8438;130.1411_130.1411_130.1409_96286.3516;131.1382_131.1382_131.1381_109518.5469	10	16	N1:[1943.1133810642002(973.0619506835938, 61348.5654296875, 2, 1944.1083013671876)];N2:[2146.1927810642(1074.1048583984375, 38438.9892578125, 2, 2146.194116796875)];N2H1:[2308.2455810642(1155.132568359375, 28357.1923828125, 2, 2308.24953671875)];N2H2:[2470.2983810642(1236.6641845703125, 36028.7646484375, 2, 2471.312769140625)];N4H3:[3038.5099810642(1521.2269287109375, 7815.384765625, 2, 3040.4382…	16	b1^1_301.2079_301.2065_7006.2671;b2^1_430.2505_430.2487_13240.5186;b3^1_577.3189_577.3168_2873.9631;b4^1_691.3618_691.3597_4420.3145;b5^1_804.4459_0.0000_0.0000;b6^1_905.4935_905.4895_7523.9341;b7^1_1018.5776_1018.5676_2585.8096;b8^1_1131.6617_1131.6558_19217.7246;b9^1_1268.7206_1268.7054_3009.4907;b10^1_1365.7734_1365.7708_6251.6299;b11^1_1723.0312_0.0000_0.0000;y1^1_376.2763_376.2749_161765.207…	108.644	32.0774	A2B2C1D1E2F1G3gfedD1E2F1feE2F1fedcba	0.00320858	0	0			0	0	Complex	0	110354	86392.7	109460	117478	128664	114521
33568	37	33567	33558	0	71.8877,0.0000	4	1005.96	1005.72	-0.963135	4018.86	4018.84	2278.81	N5H6S1		1740.03	AEFNITLIHPK	n[TMT10plex]AEFNITLIHPK[TMT10plex]	NORMAL	Aminopeptidase N	ANPEP	P15144	234	1.51175e+06	138.055	10	126.1277_126.1277_126.1277_89887.4062;127.1248_127.1248_127.1248_94776.6641;127.1311_127.1311_127.1310_92540.0938;128.1281_128.1281_128.1282_124426.1484;128.1344_128.1344_128.1343_90742.3906;129.1315_129.1315_129.1315_117965.0078;129.1378_129.1378_129.1377_110061.9766;130.1348_130.1348_130.1349_112778.4766;130.1411_130.1411_130.1410_96557.8203;131.1382_131.1382_131.1382_99952.6094	9	20	N1:[1943.1133810642002(973.0634155273438, 57342.32373046875, 2, 1944.1112310546876)];N2:[2146.1927810642(716.4110717773438, 29044.426025390625, 3, 2146.209815332031)];N2H1:[2308.2455810642(1155.1312255859375, 32014.55322265625, 2, 2308.246851171875)];N2H2:[2470.2983810642(1236.644775390625, 107344.791015625, 2, 2471.27395078125)];N2H3:[2632.3511810642003(1317.6922607421875, 32912.30078125, 2, 263…	11	b1^1_301.2079_301.2074_11336.1211;b2^1_430.2505_430.2498_7988.7837;b3^1_577.3189_0.0000_0.0000;b4^1_691.3618_0.0000_0.0000;b5^1_804.4459_804.4470_6765.8755;b6^1_905.4935_0.0000_0.0000;b7^1_1018.5776_0.0000_0.0000;b8^1_1131.6617_1131.6646_14478.7900;b9^1_1268.7206_1268.7125_6047.0254;b10^1_1365.7734_0.0000_0.0000;b11^1_1723.0312_0.0000_0.0000;y1^1_376.2763_376.2752_194772.6685;y2^1_473.3290_473.32…	56.3959	19.6552	A2B2C1D1E2F1fF3fedD1E2F1feE2F1fedcba	-0.0226703	0	0			0	0	Complex	0	98944.1	99242.8	100955	125953	111718	120874
34191	37	34190	34175	0	73.1633,0.0000	4	1218.55	1218.05	-2.01367	4868.17	4878.15	3138.12	N7H7S2		1740.03	AEFNITLIHPK	n[TMT10plex]AEFNITLIHPK[TMT10plex]	NORMAL	Aminopeptidase N	ANPEP	P15144	234	2.18928e+06	138.055	10	126.1277_126.1277_126.1276_169163.8438;127.1248_127.1248_127.1247_134886.3281;127.1311_127.1311_127.1309_158877.9531;128.1281_128.1281_128.1281_204385.0312;128.1344_128.1344_128.1342_181836.2344;129.1315_129.1315_129.1314_198802.7812;129.1378_129.1378_129.1376_202999.1406;130.1348_130.1348_130.1348_189671.3750;130.1411_130.1411_130.1410_178207.0000;131.1382_131.1382_131.1381_285779.3750	9	20	N1:[1943.1133810642002(972.5628662109375, 190304.2890625, 2, 1943.110132421875)];N2:[2146.1927810642(1074.096435546875, 83680.4072265625, 2, 2146.17727109375)];N2H1:[2308.2455810642(1155.1353759765625, 52957.85400390625, 2, 2308.255151953125)];N2H3:[2632.3511810642003(1316.65380859375, 127000.423828125, 2, 2631.2920171875)];N6H5S1:[4059.8697810641997(1354.6148681640625, 37241.8134765625, 3, 4060.…	13	b1^1_301.2079_301.2071_22080.8418;b2^1_430.2505_430.2482_8552.4519;b3^1_577.3189_0.0000_0.0000;b4^1_691.3618_691.3582_18115.6689;b5^1_804.4459_804.4454_6141.5103;b6^1_905.4935_905.4894_13084.7520;b7^1_1018.5776_0.0000_0.0000;b8^1_1131.6617_1131.6553_27461.4932;b9^1_1268.7206_1268.7188_11669.0269;b10^1_1365.7734_0.0000_0.0000;b11^1_1723.0312_0.0000_0.0000;y1^1_376.2763_376.2749_206588.6289;y2^1_47…	79.1827	9.29552	A2B2C1D1E2F1G3gfeE2F1fedD1E2eE2F1feE2F1G3gfedcba	-0.00826603	0	0			1	0	Complex	0	169163.8438	134886.3281	158877.9531	204385.0312	181836.2344	198802.7812
17070	37	17069	17062	0	40.9880,0.0000	3	1090.13	1090.13	-0.0146484	3267.36	3269.38	2075.73	N4H6S1		1193.65	AEMNGSK	n[TMT10plex]AEMNGSK[TMT10plex]	NORMAL	Epithelial cell adhesion molecule	EPCAM	P16422	74	972000	138.055	10	126.1277_126.1277_126.1277_80484.0938;127.1248_127.1248_127.1248_59844.3477;127.1311_127.1311_127.1310_87028.6016;128.1281_128.1281_128.1281_80958.8359;128.1344_128.1344_128.1343_82830.5781;129.1315_129.1315_129.1315_57829.5352;129.1378_129.1378_129.1377_90704.2891;130.1348_130.1348_130.1349_71018.2031;130.1411_130.1411_130.1410_92087.3438;131.1382_131.1382_131.1381_59122.4180	9	11	N1:[1396.7273980641999(699.3818359375, 6278.4228515625, 2, 1396.748071875)];N2H2:[1923.9123980641998(962.9751586914062, 10774.056030273438, 2, 1923.9347173828126)];N2H3:[2085.9651980641997(1043.5018310546875, 168267.74853515625, 2, 2084.988062109375)];N4H5:[2816.2295980641998(1409.1346435546875, 40970.407470703125, 2, 2816.253687109375)];N4H5S1:[3107.3249980641995(1035.7728271484375, 17085.655029…	6	b1^1_301.2079_301.2068_53653.8097;b2^1_430.2505_430.2491_149622.7900;b3^1_561.2909_0.0000_0.0000;b4^1_675.3339_0.0000_0.0000;b5^1_732.3553_0.0000_0.0000;b6^1_819.3874_0.0000_0.0000;b7^1_1176.6453_0.0000_0.0000;y1^1_376.2763_376.2749_56869.5676;y2^1_463.3083_0.0000_0.0000;y3^1_520.3298_0.0000_0.0000;y4^1_634.3727_634.3759_6447.6895;y5^1_765.4132_0.0000_0.0000;y6^1_894.4558_894.4399_23957.0773;y7^1…	28.4003	11.3767	A2B2C1D1E2F1feE2F1G3gfedD1E1edcba	0.0206738	0	0			0	0	Hybrid	0.00283798	80484.0938	59844.3477	87028.6016	80958.8359	82830.5781	57829.5352
20135	37	20134	20123	0	48.9811,0.0000	3	956.443	956.439	-0.0146484	2866.29	2863.35	892.317	N2H3		1971.03	AEPPLNASASDQGEK	n[TMT10plex]AEPPLNASASDQGEK[TMT10plex]	NORMAL	Hypoxia up-regulated protein 1	HYOU1	Q9Y4L1	931	689756	138.056	10	126.1277_126.1277_126.1283_109603.7812;127.1248_127.1248_127.1254_97051.0625;127.1311_127.1311_127.1316_112317.7969;128.1281_128.1281_128.1288_129295.5234;128.1344_128.1344_128.1349_110630.3359;129.1315_129.1315_129.1322_89362.6875;129.1378_129.1378_129.1383_123373.3594;130.1348_130.1348_130.1355_113206.6797;130.1411_130.1411_130.1416_120638.5547;131.1382_131.1382_131.1388_111584.6797	9	5	N1:[2174.1108750642(1087.5670166015625, 3799563.8100585938, 2, 2173.118433203125)];N2:[2377.1902750642003(1190.1162109375, 51152.64990234375, 2, 2378.216821875)];N2H1:[2539.2430750642(1271.1414794921875, 58155.439453125, 2, 2540.267358984375)];N2H2:[2701.2958750642(900.3997192382812, 16164.6982421875, 3, 2698.1757577148437)];pep:[1971.0314750642(987.5291137695312, 206739.29248046875, 2, 1973.0426…	20	b1^1_301.2079_301.2083_94487.6044;b2^1_430.2505_430.2513_271764.8311;b3^1_527.3032_527.3043_98951.4463;b4^1_624.3560_624.3591_9823.0322;b5^1_737.4401_737.4413_51240.7832;b6^1_851.4830_851.4863_36198.1665;b7^1_922.5201_922.5203_6766.1211;b8^1_1009.5521_0.0000_0.0000;b9^1_1080.5892_0.0000_0.0000;b10^1_1167.6213_0.0000_0.0000;b11^1_1282.6482_0.0000_0.0000;b12^1_1410.7068_1410.7238_7566.7168;b13^1_14…	146.262	23.8687	A2B2C1D1dD1dcba	1.01166	0	0			0	0	Unknow	0	166849	138105	183581	196263	176568	151684
19693	37	19692	19686	0	47.9384,0.0000	3	1009.48	1009.48	-0.00933838	3025.4	3025.4	1054.37	N2H4		1971.03	AEPPLNASASDQGEK	n[TMT10plex]AEPPLNASASDQGEK[TMT10plex]	NORMAL	Hypoxia up-regulated protein 1	HYOU1	Q9Y4L1	931	566781	138.056	10	126.1277_126.1277_126.1284_71762.0312;127.1248_127.1248_127.1255_69906.5078;127.1311_127.1311_127.1317_82049.2188;128.1281_128.1281_128.1288_79868.2031;128.1344_128.1344_128.1350_78524.1641;129.1315_129.1315_129.1322_134598.4531;129.1378_129.1378_129.1383_80587.1172;130.1348_130.1348_130.1355_99045.5625;130.1411_130.1411_130.1417_76349.0078;131.1382_131.1382_131.1389_44469.8320	9	6	N1:[2174.1108750642(1087.0731201171875, 6052184.8427734375, 2, 2172.130640234375)];N2:[2377.1902750642003(1189.1002197265625, 87191.45043945312, 2, 2376.184839453125)];N2H1:[2539.2430750642(1270.63427734375, 46077.01708984375, 2, 2539.2529546875)];N2H2:[2701.2958750642(1351.6640625, 40402.5859375, 2, 2701.312525)];N2H3:[2863.3486750642(1432.6788330078125, 5699.4183349609375, 2, 2863.342066015625)…	25	b1^1_301.2079_301.2084_115382.3379;b2^1_430.2505_430.2514_362186.0083;b3^1_527.3032_527.3047_124851.3306;b4^1_624.3560_624.3564_11283.6796;b5^1_737.4401_737.4421_70106.6975;b6^1_851.4830_851.4861_52642.1497;b7^1_922.5201_922.5229_31142.0778;b8^1_1009.5521_1009.5438_19440.4126;b9^1_1080.5892_0.0000_0.0000;b10^1_1167.6213_1167.6284_4455.6028;b11^1_1282.6482_1282.6541_27485.7373;b12^1_1410.7068_1410…	218.435	27.1361	A2B2C1D1dD1E1edcba	-1.98023	0	0			0	0	High mannose	0	169735	143937	177977	180995	191618	140826
20180	37	20179	20178	0	49.0524,0.0000	3	1063.5	1063.49	-0.0150146	3187.46	3187.45	1216.42	N2H5		1971.03	AEPPLNASASDQGEK	n[TMT10plex]AEPPLNASASDQGEK[TMT10plex]	NORMAL	Hypoxia up-regulated protein 1	HYOU1	Q9Y4L1	931	53354.4	204.087	10	126.1277_126.1277_126.1284_7635.0967;127.1248_127.1248_127.1254_6893.6558;127.1311_127.1311_127.1315_7941.0073;128.1281_128.1281_128.1287_7512.4639;128.1344_128.1344_128.1350_6900.3394;129.1315_129.1315_129.1321_10020.9219;129.1378_129.1378_129.1383_8318.1025;130.1348_130.1348_130.1355_8641.5234;130.1411_130.1411_130.1417_6379.3374;131.1382_131.1382_131.1388_5560.8101	7	4	N1:[2174.1108750642(1087.56396484375, 592750.6918945312, 2, 2173.1123296875)];N2:[2377.1902750642003(1189.60498046875, 7044.661865234375, 2, 2377.1943609375)];N2H2:[2701.2958750642(1351.658935546875, 3617.9366455078125, 2, 2701.30227109375)];pep:[1971.0314750642(987.0282592773438, 14981.63134765625, 2, 1972.0409185546876)];	18	b1^1_301.2079_301.2082_11892.5850;b2^1_430.2505_430.2511_42840.0205;b3^1_527.3032_527.3043_10016.7009;b4^1_624.3560_0.0000_0.0000;b5^1_737.4401_737.4408_4632.4678;b6^1_851.4830_851.4819_4365.3801;b7^1_922.5201_922.5175_1497.3619;b8^1_1009.5521_0.0000_0.0000;b9^1_1080.5892_0.0000_0.0000;b10^1_1167.6213_0.0000_0.0000;b11^1_1282.6482_1282.6533_2331.6775;b12^1_1410.7068_0.0000_0.0000;b13^1_1467.7283_…	97.1843	13.0289	A2B2C1D1dD1E1eE1edcba	-0.998545	0	0			0	0	High mannose	0	50530.5	41473	52821.6	48968.9	50420.8	57369.2
19945	37	19944	19933	0	48.5118,0.0000	3	1117.51	1117.51	-0.00439453	3349.51	3349.51	1378.48	N2H6		1971.03	AEPPLNASASDQGEK	n[TMT10plex]AEPPLNASASDQGEK[TMT10plex]	NORMAL	Hypoxia up-regulated protein 1	HYOU1	Q9Y4L1	931	22991.9	138.056	10	126.1277_126.1277_126.1283_3014.0776;127.1248_127.1248_127.1254_1088.6260;127.1311_127.1311_127.1316_3878.3469;128.1281_128.1281_128.1286_4726.3057;128.1344_128.1344_128.1349_3165.7371;129.1315_129.1315_129.1320_1505.7321;129.1378_129.1378_129.1384_3660.6777;130.1348_130.1348_130.1353_3449.3762;130.1411_130.1411_130.1417_3497.2148;131.1382_131.1382_131.1388_2817.4072	6	5	N1:[2174.1108750642(1087.563232421875, 251093.193359375, 2, 2173.11086484375)];N2:[2377.1902750642003(1190.1085205078125, 3634.47607421875, 2, 2378.201441015625)];N2H1:[2539.2430750642(1271.1339111328125, 2264.9100341796875, 2, 2540.252222265625)];N2H3:[2863.3486750642(1432.679931640625, 2434.5989990234375, 2, 2863.34426328125)];pep:[1971.0314750642(986.5252075195312, 7135.1092529296875, 2, 1971.…	10	b1^1_301.2079_301.2084_2637.6484;b2^1_430.2505_430.2511_10766.2424;b3^1_527.3032_0.0000_0.0000;b4^1_624.3560_0.0000_0.0000;b5^1_737.4401_0.0000_0.0000;b6^1_851.4830_0.0000_0.0000;b7^1_922.5201_0.0000_0.0000;b8^1_1009.5521_0.0000_0.0000;b9^1_1080.5892_0.0000_0.0000;b10^1_1167.6213_0.0000_0.0000;b11^1_1282.6482_0.0000_0.0000;b12^1_1410.7068_0.0000_0.0000;b13^1_1467.7283_0.0000_0.0000;b14^1_1596.770…	27.9101	10.2161	A2B2C1D1E1edD1E1eE1edcba	-1.00001	0	0			0	0	High mannose	0	37782.1	24298.4	38120.4	34590	33789.6	19915.5
20290	37	20289	20278	0	49.2868,0.0000	4	842.645	842.399	-0.981934	3365.57	3495.56	1524.53	N2H6F1		1971.03	AEPPLNASASDQGEK	n[TMT10plex]AEPPLNASASDQGEK[TMT10plex]	NORMAL	Hypoxia up-regulated protein 1	HYOU1	Q9Y4L1	931	300071	138.056	10	126.1277_126.1277_126.1283_66693.1641;127.1248_127.1248_127.1254_46522.5195;127.1311_127.1311_127.1316_62683.7500;128.1281_128.1281_128.1288_61557.6914;128.1344_128.1344_128.1349_65992.1016;129.1315_129.1315_129.1322_51109.2695;129.1378_129.1378_129.1383_62809.4336;130.1348_130.1348_130.1355_62889.5039;130.1411_130.1411_130.1417_67507.3828;131.1382_131.1382_131.1388_51855.9219	8	6	N1:[2174.1108750642(1087.568115234375, 570100.0234375, 2, 2173.12063046875)];N2:[2377.1902750642003(595.5570678710938, 65235.153564453125, 4, 2378.197071484375)];N2H1:[2539.2430750642(636.0712890625, 61836.84802246094, 4, 2540.25395625)];N2F1:[2523.2481750642(842.3883056640625, 126486.7333984375, 3, 2524.1415169921875)];N1F1:[2320.1687750642(1161.5411376953125, 86583.1484375, 2, 2321.066675390625…	18	b1^1_301.2079_301.2083_18691.6172;b2^1_430.2505_430.2512_105847.7854;b3^1_527.3032_527.3041_49461.8232;b4^1_624.3560_0.0000_0.0000;b5^1_737.4401_737.4418_50599.2021;b6^1_851.4830_851.4848_31336.7485;b7^1_922.5201_922.5216_33664.4502;b8^1_1009.5521_1009.5535_15692.3960;b9^1_1080.5892_0.0000_0.0000;b10^1_1167.6213_0.0000_0.0000;b11^1_1282.6482_0.0000_0.0000;b12^1_1410.7068_0.0000_0.0000;b13^1_1467.…	116.06	2.08148	A2B2C1D1E1edD1E1eE1edcbB5ba	-0.990245	1	0			1	0	High mannose	0	66693.1641	46522.5195	62683.7500	61557.6914	65992.1016	51109.2695
18391	37	18390	18382	0	47.9549,0.0000	3	1171.53	1171.21	-0.980713	3510.59	3511.56	1540.53	N2H7		1971.03	AEPPLNASASDQGEK	n[TMT10plex]AEPPLNASASDQGEK[TMT10plex]	NORMAL	Hypoxia up-regulated protein 1	HYOU1	Q9Y4L1	931	498204	138.056	10	126.1277_126.1277_126.1283_100068.5469;127.1248_127.1248_127.1254_47049.7773;127.1311_127.1311_127.1316_69768.4219;128.1281_128.1281_128.1288_59390.4570;128.1344_128.1344_128.1349_85421.5625;129.1315_129.1315_129.1321_66795.5234;129.1378_129.1378_129.1383_65271.5898;130.1348_130.1348_130.1355_43323.6875;130.1411_130.1411_130.1417_73837.2578;131.1382_131.1382_131.1388_45757.1523	9	6	N1:[2174.1108750642(726.0478515625, 23778.6865234375, 3, 2175.1201546875)];N2:[2377.1902750642003(1189.60693359375, 150854.21533203125, 2, 2377.1982671875)];N2H1:[2539.2430750642(1270.6337890625, 75239.6025390625, 2, 2539.251978125)];N2H2:[2701.2958750642(1351.6640625, 57439.1650390625, 2, 2701.312525)];N2H3:[2863.3486750642(1432.14306640625, 55650.7138671875, 2, 2862.2705328125)];pep:[1971.03147…	25	b1^1_301.2079_301.2081_60320.0957;b2^1_430.2505_430.2512_204468.4868;b3^1_527.3032_527.3044_50526.6865;b4^1_624.3560_624.3577_5278.6777;b5^1_737.4401_737.4411_32203.6128;b6^1_851.4830_851.4838_21099.0669;b7^1_922.5201_922.5209_16918.1522;b8^1_1009.5521_1009.5571_5720.0703;b9^1_1080.5892_0.0000_0.0000;b10^1_1167.6213_0.0000_0.0000;b11^1_1282.6482_1282.6553_19207.5439;b12^1_1410.7068_1410.7069_5449…	212.356	3.11427	A2B2C1D1E1edD1E1eE1F1fedcba	1.00928	0	0			0	0	High mannose	0	101150	61420.2	81265.5	77182	86470.1	63651.7
18326	37	18325	18318	0	47.8311,0.0000	3	1225.55	1225.55	-0.00292969	3673.63	3673.61	1702.58	N2H8		1971.03	AEPPLNASASDQGEK	n[TMT10plex]AEPPLNASASDQGEK[TMT10plex]	NORMAL	Hypoxia up-regulated protein 1	HYOU1	Q9Y4L1	931	1.30297e+06	138.056	10	126.1277_126.1277_126.1283_130536.8359;127.1248_127.1248_127.1254_106438.6484;127.1311_127.1311_127.1316_136941.5000;128.1281_128.1281_128.1288_128471.3125;128.1344_128.1344_128.1349_112607.8828;129.1315_129.1315_129.1322_97029.8750;129.1378_129.1378_129.1383_124288.0234;130.1348_130.1348_130.1356_69474.6328;130.1411_130.1411_130.1417_143640.8594;131.1382_131.1382_131.1388_59544.0820	10	6	N1:[2174.1108750642(725.7140502929688, 128623.0703125, 3, 2174.118750878906)];N2:[2377.1902750642003(1189.106689453125, 462353.7978515625, 2, 2376.19777890625)];N2H1:[2539.2430750642(1270.131591796875, 202544.00439453125, 2, 2538.24758359375)];N2H2:[2701.2958750642(1351.663818359375, 126998.52172851562, 2, 2701.31203671875)];N2H3:[2863.3486750642(1432.6884765625, 118412.9033203125, 2, 2863.361353…	27	b1^1_301.2079_301.2083_142560.2656;b2^1_430.2505_430.2513_562157.5137;b3^1_527.3032_527.3045_133848.9438;b4^1_624.3560_624.3570_14645.7991;b5^1_737.4401_737.4418_81113.1426;b6^1_851.4830_851.4857_63335.2864;b7^1_922.5201_922.5236_48840.1086;b8^1_1009.5521_1009.5545_18379.0496;b9^1_1080.5892_0.0000_0.0000;b10^1_1167.6213_1167.6274_6052.8545;b11^1_1282.6482_1282.6526_52389.5566;b12^1_1410.7068_1410…	260.263	2.0209	A2B2C1D1E1F1fedD1E1eE1F1fedcba	0.00787581	0	0			0	0	High mannose	0	79833.4	61519.3	74007.6	77116	70399.2	52498.3
19682	37	19681	19670	0	47.9164,0.0000	3	1023.15	1023.15	-0.000549316	3066.44	3066.43	1095.4	N3H3		1971.03	AEPPLNASASDQGEK	n[TMT10plex]AEPPLNASASDQGEK[TMT10plex]	NORMAL	Hypoxia up-regulated protein 1	HYOU1	Q9Y4L1	931	460334	138.056	10	126.1277_126.1277_126.1283_53143.2773;127.1248_127.1248_127.1255_34301.5234;127.1311_127.1311_127.1317_50928.8555;128.1281_128.1281_128.1288_44454.6016;128.1344_128.1344_128.1350_51813.6953;129.1315_129.1315_129.1322_43709.1406;129.1378_129.1378_129.1384_72506.7812;130.1348_130.1348_130.1356_48357.7422;130.1411_130.1411_130.1417_78116.4922;131.1382_131.1382_131.1388_23502.0527	9	7	N1:[2174.1108750642(1087.0601806640625, 2851161.5546875, 2, 2172.104761328125)];N2:[2377.1902750642003(1189.103515625, 330822.4306640625, 2, 2376.19143125)];N2H1:[2539.2430750642(1270.13525390625, 370961.60791015625, 2, 2538.2549078125)];N2H2:[2701.2958750642(1351.1583251953125, 1170862.169921875, 2, 2700.301050390625)];N2H3:[2863.3486750642(1432.1854248046875, 1806319.046875, 2, 2862.35524960937…	25	b1^1_301.2079_301.2083_65734.9930;b2^1_430.2505_430.2513_212698.9805;b3^1_527.3032_527.3043_56374.8262;b4^1_624.3560_624.3584_4658.2612;b5^1_737.4401_737.4420_30331.8848;b6^1_851.4830_851.4843_23515.5966;b7^1_922.5201_922.5217_16912.1782;b8^1_1009.5521_1009.5530_2464.7637;b9^1_1080.5892_0.0000_0.0000;b10^1_1167.6213_1167.6216_1934.4520;b11^1_1282.6482_1282.6493_16567.4982;b12^1_1410.7068_0.0000_0…	210.498	121.89	A2B2C1D1E2edD1dcba	-2.00611	0	0			0	0	Complex	0	11205.5	9745.17	12104.3	11551.4	12316.2	9513.19
19610	37	19609	19604	0	47.7854,0.0000	3	1073.16	1072.49	-2.01599	3214.44	3212.49	1241.45	N3H3F1		1971.03	AEPPLNASASDQGEK	n[TMT10plex]AEPPLNASASDQGEK[TMT10plex]	NORMAL	Hypoxia up-regulated protein 1	HYOU1	Q9Y4L1	931	926334	138.056	10	126.1277_126.1277_126.1283_357383.2812;127.1248_127.1248_127.1254_86382.1406;127.1311_127.1311_127.1316_153461.4844;128.1281_128.1281_128.1289_97583.9375;128.1344_128.1344_128.1350_246679.4062;129.1315_129.1315_129.1322_94611.0234;129.1378_129.1378_129.1383_115730.1328;130.1348_130.1348_130.1355_138380.4375;130.1411_130.1411_130.1417_168406.4844;131.1382_131.1382_131.1388_66481.4844	8	12	N1:[2174.1108750642(1088.0660400390625, 372250.2841796875, 2, 2174.116480078125)];N2:[2377.1902750642003(1190.107177734375, 17293.2783203125, 2, 2378.19875546875)];N2H1:[2539.2430750642(1272.134521484375, 18316.69970703125, 2, 2542.25344296875)];N2H2:[2701.2958750642(1352.158935546875, 85810.189453125, 2, 2702.30227109375)];N2H2F1:[2847.3537750642(1425.6895751953125, 169885.53125, 2, 2849.3635503…	8	b1^1_301.2079_301.2090_10336.4883;b2^1_430.2505_430.2508_72743.5576;b3^1_527.3032_527.3042_15343.3252;b4^1_624.3560_0.0000_0.0000;b5^1_737.4401_0.0000_0.0000;b6^1_851.4830_0.0000_0.0000;b7^1_922.5201_0.0000_0.0000;b8^1_1009.5521_0.0000_0.0000;b9^1_1080.5892_0.0000_0.0000;b10^1_1167.6213_0.0000_0.0000;b11^1_1282.6482_0.0000_0.0000;b12^1_1410.7068_0.0000_0.0000;b13^1_1467.7283_0.0000_0.0000;b14^1_1…	23.6804	152.714	A2B2C1D1E2edD1dcbB5ba	0.00560501	1	0			0	0	Complex	0.00182815	8805.05	3998.44	7201.82	8304.84	8417.67	10709.3
16643	37	16642	16635	0	40.1250,0.0000	3	1126.5	1126.51	0.0135498	3376.5	3374.54	1403.51	N3H4F1		1971.03	AEPPLNASASDQGEK	n[TMT10plex]AEPPLNASASDQGEK[TMT10plex]	NORMAL	Hypoxia up-regulated protein 1	HYOU1	Q9Y4L1	931	770864	138.055	10	126.1277_126.1277_126.1277_51797.1406;127.1248_127.1248_127.1247_41726.3438;127.1311_127.1311_127.1309_51558.7148;128.1281_128.1281_128.1281_52482.5039;128.1344_128.1344_128.1343_48650.6445;129.1315_129.1315_129.1315_45848.4453;129.1378_129.1378_129.1376_48601.1719;130.1348_130.1348_130.1348_60238.8164;130.1411_130.1411_130.1410_50505.9297;131.1382_131.1382_131.1381_52580.7695	9	10	N1:[2174.1108750642(1088.0596923828125, 236113.064453125, 2, 2174.103784765625)];N2H2:[2701.2958750642(1351.645263671875, 15769.361450195312, 2, 2701.27492734375)];N2H2F1:[2847.3537750642(1424.1671142578125, 91186.0166015625, 2, 2846.318628515625)];N2H3F1:[3009.4065750642003(1505.182373046875, 195053.1612548828, 2, 3008.34914609375)];N2H3:[2863.3486750642(1432.6590576171875, 17629.976440429688, 2…	15	b1^1_301.2079_301.2064_6426.3672;b2^1_430.2505_430.2491_20811.6648;b3^1_527.3032_527.3000_6843.0625;b4^1_624.3560_0.0000_0.0000;b5^1_737.4401_737.4392_3549.2192;b6^1_851.4830_0.0000_0.0000;b7^1_922.5201_0.0000_0.0000;b8^1_1009.5521_0.0000_0.0000;b9^1_1080.5892_0.0000_0.0000;b10^1_1167.6213_0.0000_0.0000;b11^1_1282.6482_0.0000_0.0000;b12^1_1410.7068_0.0000_0.0000;b13^1_1467.7283_0.0000_0.0000;b14^…	66.3546	154.428	A2B2C1D1E2F1fedD1dcbB5ba	-0.0070903	1	0			0	0	Complex	0	51797.1406	41726.3438	51558.7148	52482.5039	48650.6445	45848.4453
19999	37	19998	19985	0	48.7087,0.0000	3	1171.53	1171.53	-0.00622559	3511.58	3552.59	1581.56	N3H6		1971.03	AEPPLNASASDQGEK	n[TMT10plex]AEPPLNASASDQGEK[TMT10plex]	NORMAL	Hypoxia up-regulated protein 1	HYOU1	Q9Y4L1	931	632342	138.056	10	126.1277_126.1277_126.1283_100825.8750;127.1248_127.1248_127.1254_68694.8828;127.1311_127.1311_127.1316_85543.7422;128.1281_128.1281_128.1288_83037.3125;128.1344_128.1344_128.1349_73790.6016;129.1315_129.1315_129.1322_62930.3789;129.1378_129.1378_129.1383_95442.0781;130.1348_130.1348_130.1356_61188.3242;130.1411_130.1411_130.1417_104773.7500;131.1382_131.1382_131.1388_40004.4609	10	8	N1:[2174.1108750642(1087.069091796875, 7002238.822753906, 2, 2172.12258359375)];N2:[2377.1902750642003(1189.111083984375, 269876.77001953125, 2, 2376.20656796875)];N2H1:[2539.2430750642(1270.1383056640625, 130825.90991210938, 2, 2538.261011328125)];N2H2:[2701.2958750642(1351.1741943359375, 103002.38452148438, 2, 2700.332788671875)];N3H2:[2904.3752750642(1452.6719970703125, 12830.213134765625, 2, …	26	b1^1_301.2079_301.2083_111511.8242;b2^1_430.2505_430.2513_426431.6626;b3^1_527.3032_527.3044_110190.7689;b4^1_624.3560_624.3594_10791.5470;b5^1_737.4401_737.4419_68978.6937;b6^1_851.4830_851.4857_30498.4445;b7^1_922.5201_922.5234_35527.8093;b8^1_1009.5521_1009.5610_14698.6733;b9^1_1080.5892_0.0000_0.0000;b10^1_1167.6213_1167.6240_9596.9003;b11^1_1282.6482_1282.6514_36146.1334;b12^1_1410.7068_1410…	239.368	4.2901	A2B2C1D1E1edD2dD1E1eE1edcba	1.00836	0	1			1	0	High mannose	0	100825.8750	68694.8828	85543.7422	83037.3125	73790.6016	62930.3789
18375	37	18374	18366	0	47.9239,0.0000	3	1139.53	1138.85	-2.03613	3413.54	3415.57	1444.53	N4H3F1		1971.03	AEPPLNASASDQGEK	n[TMT10plex]AEPPLNASASDQGEK[TMT10plex]	NORMAL	Hypoxia up-regulated protein 1	HYOU1	Q9Y4L1	931	768907	138.056	10	126.1277_126.1277_126.1283_59789.5820;127.1248_127.1248_127.1254_35751.7539;127.1311_127.1311_127.1316_51135.6055;128.1281_128.1281_128.1288_40739.9883;128.1344_128.1344_128.1349_55896.1602;129.1315_129.1315_129.1321_58769.8789;129.1378_129.1378_129.1383_63691.5820;130.1348_130.1348_130.1354_103778.0312;130.1411_130.1411_130.1416_59323.0508;131.1382_131.1382_131.1388_47505.9297	9	16	N1:[2174.1108750642(1087.5653076171875, 1145954.1376953125, 2, 2173.115015234375)];N2:[2377.1902750642003(1189.1160888671875, 193423.4619140625, 2, 2376.216577734375)];N2H1:[2539.2430750642(1270.1416015625, 187129.71240234375, 2, 2538.267603125)];N2H2F1:[2847.3537750642(1424.1856689453125, 330355.810546875, 2, 2846.355737890625)];N3H2F1:[3050.4331750642(1525.2135009765625, 708843.078125, 2, 3048.…	23	b1^1_301.2079_301.2081_46865.6890;b2^1_430.2505_430.2510_170716.1785;b3^1_527.3032_527.3044_36212.3135;b4^1_624.3560_624.3581_1906.7804;b5^1_737.4401_737.4440_16501.9009;b6^1_851.4830_851.4871_11702.8069;b7^1_922.5201_922.5208_8039.8533;b8^1_1009.5521_1009.5575_4006.7585;b9^1_1080.5892_0.0000_0.0000;b10^1_1167.6213_0.0000_0.0000;b11^1_1282.6482_1282.6545_13044.5005;b12^1_1410.7068_0.0000_0.0000;b…	175.131	12.192	A2B2C1D1E2edD2dD1dcbB5ba	-0.99586	1	1			0	0	Complex	0	59789.5820	35751.7539	51135.6055	40739.9883	55896.1602	58769.8789
18802	37	18801	18799	0	49.7749,0.0000	3	1139.53	1139.53	-0.00109863	3415.58	3415.57	1444.53	N4H3F1		1971.03	AEPPLNASASDQGEK	n[TMT10plex]AEPPLNASASDQGEK[TMT10plex]	NORMAL	Hypoxia up-regulated protein 1	HYOU1	Q9Y4L1	931	384310	138.056	10	126.1277_126.1277_126.1283_29073.2070;127.1248_127.1248_127.1255_18590.0723;127.1311_127.1311_127.1317_29653.1387;128.1281_128.1281_128.1288_27050.2871;128.1344_128.1344_128.1350_27980.2461;129.1315_129.1315_129.1322_32775.5312;129.1378_129.1378_129.1384_40523.4180;130.1348_130.1348_130.1355_61055.0977;130.1411_130.1411_130.1417_36946.9062;131.1382_131.1382_131.1389_16816.9824	9	13	N1:[2174.1108750642(1087.5670166015625, 619447.228515625, 2, 2173.118433203125)];N2:[2377.1902750642003(1189.6065673828125, 90663.47290039062, 2, 2377.197534765625)];N2H1:[2539.2430750642(1270.6329345703125, 78601.19604492188, 2, 2539.250269140625)];N2H2:[2701.2958750642(1351.659912109375, 244477.32641601562, 2, 2701.30422421875)];N2H2F1:[2847.3537750642(1424.688720703125, 186910.53857421875, 2, …	25	b1^1_301.2079_301.2083_36217.2830;b2^1_430.2505_430.2513_120736.4969;b3^1_527.3032_527.3044_29348.8032;b4^1_624.3560_624.3582_1607.9281;b5^1_737.4401_737.4403_12706.7324;b6^1_851.4830_851.4866_11284.1328;b7^1_922.5201_922.5228_8697.8484;b8^1_1009.5521_1009.5626_1190.5613;b9^1_1080.5892_0.0000_0.0000;b10^1_1167.6213_1167.6255_1008.3737;b11^1_1282.6482_1282.6542_14299.9370;b12^1_1410.7068_0.0000_0.…	197.894	46.0752	A2B2C1D1E2edD1E2edcbB5ba	-0.992442	1	0			0	0	Complex	0	61912.5	42242.5	55414.5	55883.3	53848.6	61042.9
18491	37	18490	18481	0	49.0575,0.0000	3	1123.18	1123.19	0.0183105	3366.55	3431.56	1460.53	N4H4		1971.03	AEPPLNASASDQGEK	n[TMT10plex]AEPPLNASASDQGEK[TMT10plex]	NORMAL	Hypoxia up-regulated protein 1	HYOU1	Q9Y4L1	931	160607	138.056	10	126.1277_126.1277_126.1283_19262.4844;127.1248_127.1248_127.1255_13441.9238;127.1311_127.1311_127.1317_15000.3779;128.1281_128.1281_128.1288_16912.6309;128.1344_128.1344_128.1350_16212.5596;129.1315_129.1315_129.1322_16552.6758;129.1378_129.1378_129.1383_17408.8125;130.1348_130.1348_130.1356_14420.5352;130.1411_130.1411_130.1418_18768.9531;131.1382_131.1382_131.1388_11871.4551	8	5	N1:[2174.1108750642(1087.5634765625, 890634.52734375, 2, 2173.111353125)];N2:[2377.1902750642003(793.7403564453125, 29235.105834960938, 3, 2378.1976693359375)];N2H1:[2539.2430750642(847.7579956054688, 9450.451171875, 3, 2540.250586816406)];N2H2:[2701.2958750642(1351.65869140625, 7692.265869140625, 2, 2701.3017828125)];pep:[1971.0314750642(987.0291137695312, 17684.772583007812, 2, 1972.04262753906…	16	b1^1_301.2079_301.2082_11438.0908;b2^1_430.2505_430.2513_56836.9370;b3^1_527.3032_527.3040_10600.2017;b4^1_624.3560_0.0000_0.0000;b5^1_737.4401_737.4410_6841.4456;b6^1_851.4830_851.4854_3961.6851;b7^1_922.5201_0.0000_0.0000;b8^1_1009.5521_0.0000_0.0000;b9^1_1080.5892_0.0000_0.0000;b10^1_1167.6213_0.0000_0.0000;b11^1_1282.6482_1282.6621_2181.4615;b12^1_1410.7068_0.0000_0.0000;b13^1_1467.7283_0.000…	80.7337	1.22169	A2B2C1D1E2F1fedD1E2edcba	-0.999522	0	0			1	0	Complex	0	19262.4844	13441.9238	15000.3779	16912.6309	16212.5596	16552.6758
18034	37	18033	18024	0	42.9178,0.0000	3	1213.22	1212.89	-0.998291	3635.65	3634.64	1663.61	N5H4		1971.03	AEPPLNASASDQGEK	n[TMT10plex]AEPPLNASASDQGEK[TMT10plex]	NORMAL	Hypoxia up-regulated protein 1	HYOU1	Q9Y4L1	931	1.10862e+06	138.055	10	126.1277_126.1277_126.1276_47616.4883;127.1248_127.1248_127.1247_36676.5820;127.1311_127.1311_127.1309_43901.0742;128.1281_128.1281_128.1281_37165.7695;128.1344_128.1344_128.1343_42948.9180;129.1315_129.1315_129.1314_43593.1875;129.1378_129.1378_129.1376_44852.3086;130.1348_130.1348_130.1348_50406.8359;130.1411_130.1411_130.1409_45397.0234;131.1382_131.1382_131.1381_63675.2500	9	13	N1:[2174.1108750642(1087.5595703125, 390464.5969238281, 2, 2173.103540625)];N2:[2377.1902750642003(1190.101318359375, 63099.7275390625, 2, 2378.18703671875)];N2H1:[2539.2430750642(1270.1434326171875, 40377.61267089844, 2, 2538.271265234375)];N2H2:[2701.2958750642(1352.1590576171875, 18850.9482421875, 2, 2702.302515234375)];N3H2:[2904.3752750642(1452.7093505859375, 80751.02783203125, 2, 2903.40310…	16	b1^1_301.2079_301.2066_8783.9902;b2^1_430.2505_430.2491_37208.1060;b3^1_527.3032_527.3038_8590.4282;b4^1_624.3560_0.0000_0.0000;b5^1_737.4401_737.4379_5168.4053;b6^1_851.4830_851.4785_1527.6715;b7^1_922.5201_922.5125_1397.7312;b8^1_1009.5521_0.0000_0.0000;b9^1_1080.5892_0.0000_0.0000;b10^1_1167.6213_0.0000_0.0000;b11^1_1282.6482_0.0000_0.0000;b12^1_1410.7068_0.0000_0.0000;b13^1_1467.7283_0.0000_0…	77.0452	27.8152	A2B2C1D1E2eE2edD2dD1E1edcba	-1.00733	0	1			0	0	Hybrid	0	47616.4883	36676.5820	43901.0742	37165.7695	42948.9180	43593.1875
14038	37	14037	14032	0	34.6658,0.0000	4	1063.21	1063.21	-0.00292969	4248.81	4249.84	2278.81	N5H6S1		1971.03	AEPPLNASASDQGEK	n[TMT10plex]AEPPLNASASDQGEK[TMT10plex]	NORMAL	Hypoxia up-regulated protein 1	HYOU1	Q9Y4L1	931	933876	138.055	10	126.1277_126.1277_126.1276_24567.9570;127.1248_127.1248_127.1247_23047.8535;127.1311_127.1311_127.1309_25943.6094;128.1281_128.1281_128.1281_23753.3594;128.1344_128.1344_128.1343_29098.9199;129.1315_129.1315_129.1314_37139.1797;129.1378_129.1378_129.1376_32367.1504;130.1348_130.1348_130.1348_23317.6484;130.1411_130.1411_130.1410_28601.6523;131.1382_131.1382_131.1382_21060.6816	9	17	N1:[2174.1108750642(726.0439453125, 10222.8017578125, 3, 2175.1084359375)];N2:[2377.1902750642003(793.7359619140625, 12404.441101074219, 3, 2378.1844857421875)];N2H1:[2539.2430750642(1269.1422119140625, 12751.77978515625, 2, 2536.268823828125)];N2H2:[2701.2958750642(901.77294921875, 17450.164672851562, 3, 2702.29544765625)];N2H3:[2863.3486750642(955.4588623046875, 35004.57421875, 3, 2863.35318691…	11	b1^1_301.2079_301.2065_3672.7515;b2^1_430.2505_430.2498_13432.9159;b3^1_527.3032_527.3018_4839.0151;b4^1_624.3560_0.0000_0.0000;b5^1_737.4401_737.4389_2852.8555;b6^1_851.4830_851.4720_15218.3162;b7^1_922.5201_0.0000_0.0000;b8^1_1009.5521_0.0000_0.0000;b9^1_1080.5892_0.0000_0.0000;b10^1_1167.6213_0.0000_0.0000;b11^1_1282.6482_1282.6479_1291.1660;b12^1_1410.7068_0.0000_0.0000;b13^1_1467.7283_0.0000…	37.8843	11.5023	A2B2C1D1E2eE2eE2F1G3gfedD1E1eE1edcba	0.997561	0	0			0	0	Hybrid	0	24567.9570	23047.8535	25943.6094	23753.3594	29098.9199	37139.1797
53197	37	53196	53191	0	111.3269,0.0000	3	1088.49	1088.49	0.00256348	3262.45	3260.41	1710.6	N3H5S1		1549.81	AFEDLVNATWR	n[TMT10plex]AFEDLVNATWR	NORMAL	Alpha-2,8-sialyltransferase 8B	ST8SIA2	Q92186	219	3.81532e+06	138.056	10	126.1277_126.1277_126.1285_49305.2656;127.1248_127.1248_127.1256_46907.5078;127.1311_127.1311_127.1318_67399.2422;128.1281_128.1281_128.1289_69843.4922;128.1344_128.1344_128.1351_68594.0156;129.1315_129.1315_129.1323_70992.5391;129.1378_129.1378_129.1384_81950.4453;130.1348_130.1348_130.1357_69978.0156;130.1411_130.1411_130.1418_61786.7852;131.1382_131.1382_131.1389_210420.7031	9	5	N1:[1752.8885770642(1755.9285888671875, 304618.423828125, 1, 1754.9207888671874)];N2H2:[2280.0735770642(2283.10791015625, 20201.81103515625, 1, 2282.10011015625)];N2H3:[2442.1263770642(2445.1640625, 113014.3916015625, 1, 2444.1562625)];N2H4:[2604.1791770642(2607.2177734375, 190929.3232421875, 1, 2606.2099734375)];pep:[1549.8091770642(1551.8450927734375, 3038394.884765625, 1, 1550.8372927734374)];	7	b1^1_301.2079_301.2087_10490.6680;b2^1_448.2763_0.0000_0.0000;b3^1_577.3189_0.0000_0.0000;b4^1_692.3458_692.3596_346214.7661;b5^1_805.4299_805.4439_247776.5586;b6^1_904.4983_904.5134_64312.6641;b7^1_1018.5412_0.0000_0.0000;b8^1_1089.5783_0.0000_0.0000;b9^1_1190.6260_0.0000_0.0000;b10^1_1376.7053_0.0000_0.0000;b11^1_1532.8064_0.0000_0.0000;y1^1_175.1195_175.1197_39682.1953;y2^1_361.1988_0.0000_0.0…	25.3106	5.61161	A2B2C1D1E2F1G3gfedD1E1edcba	2.02612	0	0			0	0	Hybrid	0.00915115	49305.2656	46907.5078	67399.2422	69843.4922	68594.0156	70992.5391
47004	37	47003	47002	0	107.3576,0.0000	3	1005.13	1005.14	0.0122681	3012.39	3010.34	1460.53	N4H4		1549.81	AFEDLVNATWR	n[TMT10plex]AFEDLVNATWR	NORMAL	Alpha-2,8-sialyltransferase 8B	ST8SIA2	Q92186	219	3.88597e+06	138.056	10	126.1277_126.1277_126.1283_61597.7773;127.1248_127.1248_127.1255_73085.8750;127.1311_127.1311_127.1316_71229.0078;128.1281_128.1281_128.1287_86787.0703;128.1344_128.1344_128.1349_58703.9375;129.1315_129.1315_129.1321_64719.2734;129.1378_129.1378_129.1384_66558.9141;130.1348_130.1348_130.1355_77763.8594;130.1411_130.1411_130.1417_64518.0977;131.1382_131.1382_131.1388_200322.7188	9	7	N1:[1752.8885770642(1754.9229736328125, 598525.021484375, 1, 1753.9151736328124)];N2H1:[2118.0207770642(2121.0615234375, 182859.62890625, 1, 2120.0537234375)];N2H2:[2280.0735770642(2282.0869140625, 777454.2939453125, 1, 2281.0791140625)];N2H3:[2442.1263770642(2445.16455078125, 875478.9008789062, 1, 2444.15675078125)];N4H4:[3010.3379770642(1005.1434936523438, 150889.58349609375, 3, 3012.4070809570…	7	b1^1_301.2079_0.0000_0.0000;b2^1_448.2763_0.0000_0.0000;b3^1_577.3189_0.0000_0.0000;b4^1_692.3458_692.3586_332510.9766;b5^1_805.4299_805.4433_231141.9863;b6^1_904.4983_904.5103_17766.9707;b7^1_1018.5412_0.0000_0.0000;b8^1_1089.5783_1089.5580_102750.1484;b9^1_1190.6260_0.0000_0.0000;b10^1_1376.7053_0.0000_0.0000;b11^1_1532.8064_0.0000_0.0000;y1^1_175.1195_175.1196_28321.1387;y2^1_361.1988_0.0000_0…	25.4344	5.38916	A2B2C1D1E2eE2edD1E1edcba	1.0266	0	0			0	0	Hybrid	0.0044069	61597.7773	73085.8750	71229.0078	86787.0703	58703.9375	64719.2734
48165	37	48164	48157	0	99.0213,0.0000	4	1169.55	1169.55	0.0249023	4674.19	4676.24	1606.59	N4H4F1		3069.65	AFENVTDLQWLILDHNLLENSK	n[TMT10plex]AFENVTDLQWLILDHNLLENSK[TMT10plex]	NORMAL	Lumican	LUM	P51884	88	1.76886e+06	138.055	10	126.1277_126.1277_126.1277_55511.0352;127.1248_127.1248_127.1249_45400.2773;127.1311_127.1311_127.1310_60832.4258;128.1281_128.1281_128.1282_51472.2539;128.1344_128.1344_128.1344_61102.3203;129.1315_129.1315_129.1316_53392.1055;129.1378_129.1378_129.1377_67761.5078;130.1348_130.1348_130.1349_59515.8398;130.1411_130.1411_130.1411_63892.6055;131.1382_131.1382_131.1382_125547.4375	9	14	N1:[3272.7334750642003(1091.9178466796875, 61294.134765625, 3, 3272.7301400390625)];N2:[3475.8128750642004(1159.95166015625, 28861.274169921875, 3, 3476.83158046875)];N2H1:[3637.8656750642003(1213.9617919921875, 15439.821044921875, 3, 3638.8619759765625)];N2H2:[3799.9184750642003(1267.6414794921875, 73586.06958007812, 3, 3799.9010384765625)];N2H2F1:[3945.9763750642005(1316.328125, 200609.42602539…	19	b1^1_301.2079_301.2069_13428.5098;b2^1_448.2763_448.2746_8717.9111;b3^1_577.3189_577.3176_22108.5461;b4^1_691.3618_691.3585_8078.5979;b5^1_790.4302_790.4265_8738.9468;b6^1_891.4779_0.0000_0.0000;b7^1_1006.5048_1006.4921_23787.4668;b8^1_1119.5889_0.0000_0.0000;b9^1_1247.6475_1247.6415_18211.0381;b10^1_1433.7268_1433.7197_5026.6562;b11^1_1546.8109_0.0000_0.0000;b12^1_1659.8949_0.0000_0.0000;b13^1_1…	87.1816	46.923	A2B2C1D1E2F1fedD1E2edcbB5ba	-0.00333503	1	0			0	0	Complex	0	55511.0352	45400.2773	60832.4258	51472.2539	61102.3203	53392.1055
29240	37	29238	29231	0	59.6243,0.0000	4	1210.86	1211.08	0.881348	4840.28	4838.29	1768.64	N4H5F1		3069.65	AFENVTDLQWLILDHNLLENSK	n[TMT10plex]AFENVTDLQWLILDHNLLENSK[TMT10plex]	NORMAL	Lumican	LUM	P51884	88	3.45482e+06	138.055	10	126.1277_126.1277_126.1277_96998.3984;127.1248_127.1248_127.1248_113267.5938;127.1311_127.1311_127.1310_84657.2188;128.1281_128.1281_128.1282_92744.1875;128.1344_128.1344_128.1344_104954.7109;129.1315_129.1315_129.1316_102624.5312;129.1378_129.1378_129.1377_113385.8594;130.1348_130.1348_130.1349_92439.0781;130.1411_130.1411_130.1410_86048.6875;131.1382_131.1382_131.1382_235419.5000	9	14	N1:[3272.7334750642003(1091.9171142578125, 109428.23779296875, 3, 3272.7279427734375)];N2:[3475.8128750642004(1159.939453125, 25323.3349609375, 3, 3476.794959375)];N2H1:[3637.8656750642003(1214.29638671875, 28883.6640625, 3, 3639.86576015625)];N2H2:[3799.9184750642003(1267.982666015625, 105099.43359375, 3, 3800.924598046875)];N2H2F1:[3945.9763750642005(1316.33544921875, 335733.09765625, 3, 3945.9…	20	b1^1_301.2079_301.2070_26937.3496;b2^1_448.2763_448.2753_13784.3066;b3^1_577.3189_577.3181_20942.5918;b4^1_691.3618_691.3611_18665.3418;b5^1_790.4302_790.4286_21030.7905;b6^1_891.4779_891.4743_6220.6831;b7^1_1006.5048_1006.5073_141971.3555;b8^1_1119.5889_1119.5955_74145.6045;b9^1_1247.6475_1247.6449_27069.0732;b10^1_1433.7268_0.0000_0.0000;b11^1_1546.8109_0.0000_0.0000;b12^1_1659.8949_0.0000_0.00…	100.397	36.5276	A2B2C1D1E2F1fedD1E2F1fedcbB5ba	-0.00553229	1	0			0	0	Complex	0	96998.3984	113267.5938	84657.2188	92744.1875	104954.7109	102624.5312
47288	37	47287	47282	0	107.8894,0.0000	4	1283.61	1283.1	-2.04639	5128.37	5129.39	2059.73	N4H5F1S1		3069.65	AFENVTDLQWLILDHNLLENSK	n[TMT10plex]AFENVTDLQWLILDHNLLENSK[TMT10plex]	NORMAL	Lumican	LUM	P51884	88	3.33836e+06	138.056	10	126.1277_126.1277_126.1284_83993.4297;127.1248_127.1248_127.1255_60659.1719;127.1311_127.1311_127.1317_80315.7578;128.1281_128.1281_128.1289_75412.9375;128.1344_128.1344_128.1351_92769.0156;129.1315_129.1315_129.1323_85788.9844;129.1378_129.1378_129.1385_99226.3516;130.1348_130.1348_130.1356_93435.3750;130.1411_130.1411_130.1418_83288.8047;131.1382_131.1382_131.1389_370369.8125	9	17	N1:[3272.7334750642003(1091.5877685546875, 307056.74267578125, 3, 3271.7399056640625)];N2:[3475.8128750642004(1159.9510498046875, 98230.076171875, 3, 3476.8297494140625)];N2H1:[3637.8656750642003(1213.63134765625, 96282.0751953125, 3, 3637.87064296875)];N2H2:[3799.9184750642003(1267.987060546875, 248377.1494140625, 3, 3800.937781640625)];N2H2F1:[3945.9763750642005(1316.010009765625, 951579.578125…	27	b1^1_301.2079_301.2084_89618.8340;b2^1_448.2763_448.2781_63860.5254;b3^1_577.3189_577.3203_130399.9385;b4^1_691.3618_691.3644_98360.3350;b5^1_790.4302_790.4330_61738.8008;b6^1_891.4779_891.4845_29313.6934;b7^1_1006.5048_1006.5079_142086.8340;b8^1_1119.5889_1119.5919_75925.0879;b9^1_1247.6475_1247.6511_106616.4482;b10^1_1433.7268_0.0000_0.0000;b11^1_1546.8109_1546.8171_41066.9126;b12^1_1659.8949_1…	193.576	43.5883	A2B2C1D1E2F1G3gfedD1E2F1fedcbB5ba	-0.993569	1	0			0	0	Complex	0	81538.2	58421	79331.2	74054.3	90039.3	66822.5
48859	37	48858	48848	0	110.9737,0.0000	4	1356.63	1356.39	-0.945312	5421.53	5420.48	2350.83	N4H5F1S2		3069.65	AFENVTDLQWLILDHNLLENSK	n[TMT10plex]AFENVTDLQWLILDHNLLENSK[TMT10plex]	NORMAL	Lumican	LUM	P51884	88	663698	138.056	10	126.1277_126.1277_126.1284_19090.2168;127.1248_127.1248_127.1255_14011.4258;127.1311_127.1311_127.1317_21361.3848;128.1281_128.1281_128.1289_18865.6387;128.1344_128.1344_128.1350_22960.3086;129.1315_129.1315_129.1323_20370.1191;129.1378_129.1378_129.1384_21025.6543;130.1348_130.1348_130.1356_24026.3984;130.1411_130.1411_130.1417_21611.3770;131.1382_131.1382_131.1389_63969.2031	9	18	N1:[3272.7334750642003(1091.9202880859375, 58528.357421875, 3, 3272.7374642578125)];N2:[3475.8128750642004(1160.27783203125, 12503.0732421875, 3, 3477.81009609375)];N2H1:[3637.8656750642003(1213.964599609375, 11290.073364257812, 3, 3638.870398828125)];N2H2:[3799.9184750642003(1267.6402587890625, 52779.387451171875, 3, 3799.8973763671875)];N2H2F1:[3945.9763750642005(1316.3399658203125, 132693.9645…	20	b1^1_301.2079_301.2083_12284.6611;b2^1_448.2763_448.2775_11919.5402;b3^1_577.3189_577.3214_14693.6074;b4^1_691.3618_691.3653_15317.0366;b5^1_790.4302_790.4328_14602.2451;b6^1_891.4779_891.4756_3161.4615;b7^1_1006.5048_0.0000_0.0000;b8^1_1119.5889_1119.5819_12003.4082;b9^1_1247.6475_1247.6586_23252.3582;b10^1_1433.7268_0.0000_0.0000;b11^1_1546.8109_1546.8162_6476.7322;b12^1_1659.8949_0.0000_0.0000…	90.1001	39.0076	A2B2C1D1E2F1G3gfedD1E2F1G3gfedcbB5ba	0.00398919	1	0			0	0	Complex	0	58499.8	45665	55862.1	59875.5	58125.7	54997.8
48809	37	48808	48801	0	110.8750,0.0000	4	1356.4	1356.64	0.960938	5422.52	5420.48	2350.83	N4H5F1S2		3069.65	AFENVTDLQWLILDHNLLENSK	n[TMT10plex]AFENVTDLQWLILDHNLLENSK[TMT10plex]	NORMAL	Lumican	LUM	P51884	88	577634	138.056	10	126.1277_126.1277_126.1284_17796.8730;127.1248_127.1248_127.1255_15564.9062;127.1311_127.1311_127.1317_17718.4219;128.1281_128.1281_128.1289_16049.2109;128.1344_128.1344_128.1350_19253.6289;129.1315_129.1315_129.1324_16297.4766;129.1378_129.1378_129.1384_25396.2949;130.1348_130.1348_130.1356_22063.8281;130.1411_130.1411_130.1417_19883.3301;131.1382_131.1382_131.1389_58122.0586	9	17	N1:[3272.7334750642003(1091.9072265625, 66675.42962646484, 3, 3272.6982796875)];N2:[3475.8128750642004(1159.943359375, 21656.065063476562, 3, 3476.806678125)];N2H1:[3637.8656750642003(1214.2967529296875, 7359.3583984375, 3, 3639.8668587890625)];N2H2:[3799.9184750642003(1267.6453857421875, 52807.9169921875, 3, 3799.9127572265625)];N2H2F1:[3945.9763750642005(1316.341796875, 131309.45288085938, 3, 3…	20	b1^1_301.2079_301.2084_17449.0242;b2^1_448.2763_448.2777_10353.2183;b3^1_577.3189_577.3210_16954.2988;b4^1_691.3618_691.3646_13623.7266;b5^1_790.4302_790.4339_12138.0391;b6^1_891.4779_891.4796_4427.6888;b7^1_1006.5048_1006.5051_7524.5547;b8^1_1119.5889_1119.5898_4912.7408;b9^1_1247.6475_1247.6498_23900.8567;b10^1_1433.7268_0.0000_0.0000;b11^1_1546.8109_1546.8051_7154.3000;b12^1_1659.8949_0.0000_0…	91.255	22.8739	A2B2C1D1E2F1G3gfF3fedD1E2F1fedcbB5ba	-0.0351954	1	0			0	0	Complex	0	47236.7	42300.5	51423.5	45721.6	56160.4	57047.9
52990	37	52989	52984	0	110.9308,0.0000	4	1356.63	1356.64	0.059082	5422.55	5420.48	2350.83	N4H5F1S2		3069.65	AFENVTDLQWLILDHNLLENSK	n[TMT10plex]AFENVTDLQWLILDHNLLENSK[TMT10plex]	NORMAL	Lumican	LUM	P51884	88	753373	138.056	10	126.1277_126.1277_126.1283_30942.9902;127.1248_127.1248_127.1254_33678.4961;127.1311_127.1311_127.1317_30019.5977;128.1281_128.1281_128.1288_32927.7656;128.1344_128.1344_128.1350_35720.3789;129.1315_129.1315_129.1321_25474.5469;129.1378_129.1378_129.1383_40842.4961;130.1348_130.1348_130.1355_43858.3281;130.1411_130.1411_130.1417_42534.0234;131.1382_131.1382_131.1388_72823.0781	9	18	N1:[3272.7334750642003(1091.92236328125, 48256.8935546875, 3, 3272.74368984375)];N2:[3475.8128750642004(1160.6083984375, 14949.9794921875, 3, 3478.8017953125)];N2H1:[3637.8656750642003(1214.2965087890625, 7458.052734375, 3, 3639.8661263671875)];N2H2:[3799.9184750642003(1268.318359375, 31615.12158203125, 3, 3801.931678125)];N2H2F1:[3945.9763750642005(1316.6610107421875, 162755.9384765625, 3, 3946.…	18	b1^1_301.2079_301.2080_13575.8174;b2^1_448.2763_448.2767_7691.8447;b3^1_577.3189_577.3198_15026.9111;b4^1_691.3618_691.3633_16146.4819;b5^1_790.4302_790.4327_15004.0391;b6^1_891.4779_0.0000_0.0000;b7^1_1006.5048_1006.4971_2566.9080;b8^1_1119.5889_1119.5941_10834.0029;b9^1_1247.6475_1247.6476_30033.4172;b10^1_1433.7268_0.0000_0.0000;b11^1_1546.8109_0.0000_0.0000;b12^1_1659.8949_0.0000_0.0000;b13^1…	76.6836	54.4204	A2B2C1D1E2F1fF3fedD1E2F1fF3fedcbB5ba	0.0102148	1	0			0	0	Complex	0	33786.4	38998.5	38939.4	39622.8	41385.9	43883
49739	37	49738	49735	0	112.8635,0.0000	4	1428.91	1428.91	0.0180664	5711.63	5711.58	2641.93	N4H5F1S3		3069.65	AFENVTDLQWLILDHNLLENSK	n[TMT10plex]AFENVTDLQWLILDHNLLENSK[TMT10plex]	NORMAL	Lumican	LUM	P51884	88	258027	204.087	10	126.1277_126.1277_126.1282_6326.5210;127.1248_127.1248_127.1256_5269.9351;127.1311_127.1311_127.1317_8320.3447;128.1281_128.1281_128.1260_459.2091;128.1344_128.1344_128.1326_556.2801;129.1315_129.1315_129.1320_7108.0103;129.1378_129.1378_129.1383_7920.3921;130.1348_130.1348_130.1355_8162.8511;130.1411_130.1411_130.1417_7688.7520;131.1382_131.1382_131.1388_24258.9570	9	21	N1:[3272.7334750642003(1091.92041015625, 35062.50134277344, 3, 3272.73783046875)];N2:[3475.8128750642004(1159.6173095703125, 9863.0498046875, 3, 3475.8285287109375)];N2H1:[3637.8656750642003(1213.9683837890625, 7114.6761474609375, 3, 3638.8817513671875)];N2H2:[3799.9184750642003(1267.6495361328125, 17353.971435546875, 3, 3799.9252083984375)];N2H2F1:[3945.9763750642005(1316.3382568359375, 77582.39…	23	b1^1_301.2079_301.2081_7885.2119;b2^1_448.2763_448.2773_4795.1685;b3^1_577.3189_577.3202_9280.3202;b4^1_691.3618_691.3624_7141.4915;b5^1_790.4302_790.4335_6382.9628;b6^1_891.4779_891.4808_1524.8406;b7^1_1006.5048_1006.4992_9829.6241;b8^1_1119.5889_1119.5907_7715.4229;b9^1_1247.6475_1247.6512_12837.0386;b10^1_1433.7268_1433.7278_1661.9500;b11^1_1546.8109_1546.8130_4306.1431;b12^1_1659.8949_1659.89…	114.053	20.8673	A2B2C1D1E2F1G3gfF3fedD1E2F1G3gfedcbB5ba	0.0043554	1	0		True	0	0	Complex	0	6326.5210	5269.9351	8320.3447	459.2091	556.2801	7108.0103
32079	37	32077	32070	0	64.9517,0.0000	4	1400.85	1400.62	-0.935059	5598.45	5599.55	2529.9	N4H7F2S1		3069.65	AFENVTDLQWLILDHNLLENSK	n[TMT10plex]AFENVTDLQWLILDHNLLENSK[TMT10plex]	NORMAL	Lumican	LUM	P51884	88	775515	138.055	10	126.1277_126.1277_126.1277_20886.3945;127.1248_127.1248_127.1248_18477.6758;127.1311_127.1311_127.1310_19578.6582;128.1281_128.1281_128.1281_24478.8203;128.1344_128.1344_128.1343_21986.5410;129.1315_129.1315_129.1315_23568.9824;129.1378_129.1378_129.1377_22911.3574;130.1348_130.1348_130.1348_23037.0703;130.1411_130.1411_130.1410_21906.6504;131.1382_131.1382_131.1381_37017.7578	9	22	N1:[3272.7334750642003(1091.916015625, 70122.83251953125, 3, 3272.724646875)];N2:[3475.8128750642004(1159.604736328125, 3846.6629638671875, 3, 3475.790808984375)];N2H1:[3637.8656750642003(1213.9599609375, 7126.0084228515625, 3, 3638.8564828125)];N2H2:[3799.9184750642003(1267.64453125, 25347.554931640625, 3, 3799.91019375)];N2H2F1:[3945.9763750642005(1316.3251953125, 38191.36865234375, 3, 3945.952…	16	b1^1_301.2079_301.2062_4308.0654;b2^1_448.2763_0.0000_0.0000;b3^1_577.3189_577.3170_4492.5283;b4^1_691.3618_0.0000_0.0000;b5^1_790.4302_790.4255_1459.1174;b6^1_891.4779_0.0000_0.0000;b7^1_1006.5048_0.0000_0.0000;b8^1_1119.5889_1119.5747_1383.0178;b9^1_1247.6475_0.0000_0.0000;b10^1_1433.7268_0.0000_0.0000;b11^1_1546.8109_0.0000_0.0000;b12^1_1659.8949_0.0000_0.0000;b13^1_1772.9790_0.0000_0.0000;b14…	54.7933	7.07672	A2B2C1D1E2F1feE2F1G3gfF5fedD1E1eE1edcbB5ba	-0.00882819	1	0			A2B2C1D1E2F1G3gfF5feE2edD1E2eE2eE2edcbB5ba	0	Hybrid	0	20886.3945	18477.6758	19578.6582	24478.8203	21986.5410	23568.9824
47337	37	47336	47331	0	107.9807,0.0000	4	1293.87	1293.61	-1.04834	5170.4	5170.42	2100.76	N5H4F1S1		3069.65	AFENVTDLQWLILDHNLLENSK	n[TMT10plex]AFENVTDLQWLILDHNLLENSK[TMT10plex]	NORMAL	Lumican	LUM	P51884	88	1.97688e+06	138.056	10	126.1277_126.1277_126.1285_50493.9766;127.1248_127.1248_127.1255_48112.1914;127.1311_127.1311_127.1318_42035.4531;128.1281_128.1281_128.1289_76965.4844;128.1344_128.1344_128.1350_53013.4141;129.1315_129.1315_129.1323_56088.3984;129.1378_129.1378_129.1385_60498.0234;130.1348_130.1348_130.1356_75205.1719;130.1411_130.1411_130.1418_59233.5312;131.1382_131.1382_131.1389_382846.2812	9	22	N1:[3272.7334750642003(1091.923583984375, 99294.9755859375, 3, 3272.747351953125)];N2:[3475.8128750642004(1159.6153564453125, 75928.30041503906, 3, 3475.8226693359375)];N2H1:[3637.8656750642003(1213.969970703125, 14243.417236328125, 3, 3638.886512109375)];N2H2:[3799.9184750642003(1267.672119140625, 26266.288330078125, 3, 3799.992957421875)];N2H2F1:[3945.9763750642005(1316.3309326171875, 85487.998…	25	b1^1_301.2079_301.2085_69074.2061;b2^1_448.2763_448.2778_59799.8674;b3^1_577.3189_577.3213_109488.8481;b4^1_691.3618_691.3639_63862.2490;b5^1_790.4302_790.4348_57667.9438;b6^1_891.4779_891.4843_26838.0332;b7^1_1006.5048_1006.5075_99641.3298;b8^1_1119.5889_1119.5924_40776.9551;b9^1_1247.6475_1247.6521_85251.1221;b10^1_1433.7268_0.0000_0.0000;b11^1_1546.8109_1546.8219_33916.8525;b12^1_1659.8949_165…	163.316	59.1052	A2B2C1D1E2F1G3gfedD2dD1E2edcbB5ba	0.013132	1	1			0	0	Complex	0	69868.1	69779.9	68789	103531	71690.2	31767.2
51466	37	51465	51462	0	108.1392,0.0000	4	1293.62	1293.86	0.980469	5171.41	5170.42	2100.76	N5H4F1S1		3069.65	AFENVTDLQWLILDHNLLENSK	n[TMT10plex]AFENVTDLQWLILDHNLLENSK[TMT10plex]	NORMAL	Lumican	LUM	P51884	88	2.7786e+06	138.056	10	126.1277_126.1277_126.1284_76862.0859;127.1248_127.1248_127.1255_84305.4453;127.1311_127.1311_127.1317_93478.7422;128.1281_128.1281_128.1289_121056.1953;128.1344_128.1344_128.1351_100571.8516;129.1315_129.1315_129.1289_6189.0225;129.1378_129.1378_129.1384_95501.8125;130.1348_130.1348_130.1356_134618.5156;130.1411_130.1411_130.1417_96993.3984;131.1382_131.1382_131.1389_553822.7500	9	21	N1:[3272.7334750642003(1091.6121826171875, 295566.10009765625, 3, 3271.8131478515625)];N2:[3475.8128750642004(1159.6151123046875, 194588.087890625, 3, 3475.8219369140625)];N2H2:[3799.9184750642003(1268.3206787109375, 61337.373046875, 3, 3801.9386361328125)];N2H2F1:[3945.9763750642005(1316.3284912109375, 150652.158203125, 3, 3945.9620736328125)];N3H2F1:[4149.0557750642(1383.6962890625, 1836170.800…	24	b1^1_301.2079_301.2084_91915.8516;b2^1_448.2763_448.2775_52280.1680;b3^1_577.3189_577.3207_145212.6406;b4^1_691.3618_691.3633_96989.2061;b5^1_790.4302_790.4342_94912.6484;b6^1_891.4779_891.4812_35369.7627;b7^1_1006.5048_1006.5064_155175.9668;b8^1_1119.5889_1119.5912_76482.5469;b9^1_1247.6475_1247.6531_154702.5039;b10^1_1433.7268_1433.7212_52750.0537;b11^1_1546.8109_0.0000_0.0000;b12^1_1659.8949_1…	157.4	57.73	A2B2C1D1E2F1fF3fedD2dD1E2edcbB5ba	-0.0127469	1	1			0	0	Complex	0	76862.0859	84305.4453	93478.7422	121056.1953	100571.8516	6189.0225
29940	37	29938	29934	0	60.8990,0.0000	5	1067.5	1067.5	0.0445557	5332.48	5332.47	2262.81	N5H5F1S1		3069.65	AFENVTDLQWLILDHNLLENSK	n[TMT10plex]AFENVTDLQWLILDHNLLENSK[TMT10plex]	NORMAL	Lumican	LUM	P51884	88	2.04873e+06	138.055	10	126.1277_126.1277_126.1277_64635.3711;127.1248_127.1248_127.1248_56194.3789;127.1311_127.1311_127.1310_65057.9297;128.1281_128.1281_128.1282_88117.2344;128.1344_128.1344_128.1344_64882.3711;129.1315_129.1315_129.1315_77874.7266;129.1378_129.1378_129.1377_70602.0000;130.1348_130.1348_130.1349_79607.4297;130.1411_130.1411_130.1410_65119.2422;131.1382_131.1382_131.1382_263712.5938	9	19	N1:[3272.7334750642003(1091.56689453125, 372968.6171875, 3, 3271.67728359375)];N2:[3475.8128750642004(1159.266357421875, 233398.8408203125, 3, 3474.775672265625)];N2H1:[3637.8656750642003(1213.632568359375, 78381.47509765625, 3, 3637.874305078125)];N2H2:[3799.9184750642003(1267.64208984375, 91466.3154296875, 3, 3799.90286953125)];N2H2F1:[3945.9763750642005(1316.329833984375, 225356.6904296875, 3,…	22	b1^1_301.2079_301.2068_32694.3342;b2^1_448.2763_448.2755_19107.0332;b3^1_577.3189_577.3172_44152.1497;b4^1_691.3618_691.3605_35690.4951;b5^1_790.4302_790.4288_40554.2344;b6^1_891.4779_0.0000_0.0000;b7^1_1006.5048_1006.5013_53394.5811;b8^1_1119.5889_1119.5872_26198.4678;b9^1_1247.6475_0.0000_0.0000;b10^1_1433.7268_1433.7220_29055.3560;b11^1_1546.8109_1546.7999_8939.3428;b12^1_1659.8949_1659.8846_9…	123.57	10.9503	A2B2C1D1E2F1G3gfedD2dD1E2F1fedcbB5ba	-1.05619	1	1			0	0	Complex	0	61211.8	57079.2	63501.2	81933.8	62366.4	74899.6
49983	37	49982	49975	0	102.3915,0.0000	5	1125.92	1126.12	1.01501	5625.57	5623.56	2553.91	N5H5F1S2		3069.65	AFENVTDLQWLILDHNLLENSK	n[TMT10plex]AFENVTDLQWLILDHNLLENSK[TMT10plex]	NORMAL	Lumican	LUM	P51884	88	1.2654e+06	138.055	10	126.1277_126.1277_126.1277_44458.9727;127.1248_127.1248_127.1248_46218.5977;127.1311_127.1311_127.1310_49635.1172;128.1281_128.1281_128.1281_63685.6445;128.1344_128.1344_128.1343_53448.1484;129.1315_129.1315_129.1315_62037.6719;129.1378_129.1378_129.1376_57369.2188;130.1348_130.1348_130.1348_67394.2578;130.1411_130.1411_130.1409_45242.1250;131.1382_131.1382_131.1381_136630.1562	9	21	N1:[3272.7334750642003(1092.2508544921875, 145351.7685546875, 3, 3273.7291634765625)];N2:[3475.8128750642004(1159.94287109375, 94236.32421875, 3, 3476.80521328125)];N2H1:[3637.8656750642003(1213.6158447265625, 20960.1689453125, 3, 3637.8241341796875)];N2H2:[3799.9184750642003(1267.9781494140625, 21545.230224609375, 3, 3800.9110482421875)];N2H2F1:[3945.9763750642005(1316.3319091796875, 96619.77050…	19	b1^1_301.2079_301.2066_22590.8606;b2^1_448.2763_448.2750_13031.0699;b3^1_577.3189_577.3165_22632.6997;b4^1_691.3618_691.3600_14833.0920;b5^1_790.4302_790.4233_18151.1157;b6^1_891.4779_891.4711_26099.6912;b7^1_1006.5048_0.0000_0.0000;b8^1_1119.5889_1119.5768_24005.0308;b9^1_1247.6475_0.0000_0.0000;b10^1_1433.7268_0.0000_0.0000;b11^1_1546.8109_0.0000_0.0000;b12^1_1659.8949_0.0000_0.0000;b13^1_1772.…	90.8672	46.3586	A2B2C1D1E2F1fF3fedD2dD1E2F1fF3fedcbB5ba	0.995688	1	1			0	0	Complex	0	44458.9727	46218.5977	49635.1172	63685.6445	53448.1484	62037.6719
50004	37	50003	49992	0	102.4290,0.0000	5	1126.12	1125.92	-0.999756	5624.57	5623.56	2553.91	N5H5F1S2		3069.65	AFENVTDLQWLILDHNLLENSK	n[TMT10plex]AFENVTDLQWLILDHNLLENSK[TMT10plex]	NORMAL	Lumican	LUM	P51884	88	1.14906e+06	138.055	10	126.1277_126.1277_126.1276_47602.1992;127.1248_127.1248_127.1247_41997.3594;127.1311_127.1311_127.1309_42188.8242;128.1281_128.1281_128.1281_68944.0859;128.1344_128.1344_128.1342_49233.8750;129.1315_129.1315_129.1314_65018.0547;129.1378_129.1378_129.1376_55534.8750;130.1348_130.1348_130.1348_54833.1016;130.1411_130.1411_130.1409_46987.3633;131.1382_131.1382_131.1380_124601.8438	9	21	N1:[3272.7334750642003(1091.9134521484375, 133800.64453125, 3, 3272.7169564453125)];N2:[3475.8128750642004(1159.6146240234375, 98157.26416015625, 3, 3475.8204720703125)];N2H2:[3799.9184750642003(1267.6483154296875, 58356.25927734375, 3, 3799.9215462890625)];N2H2F1:[3945.9763750642005(1316.3388671875, 139296.4638671875, 3, 3945.9932015625)];N3H2F1:[4149.0557750642(1383.6861572265625, 885559.989257…	18	b1^1_301.2079_301.2068_15366.2959;b2^1_448.2763_448.2745_13244.0732;b3^1_577.3189_577.3163_21107.8574;b4^1_691.3618_691.3583_11927.7500;b5^1_790.4302_790.4238_10969.7051;b6^1_891.4779_0.0000_0.0000;b7^1_1006.5048_1006.5018_30056.9619;b8^1_1119.5889_1119.5729_17032.4160;b9^1_1247.6475_1247.6392_33787.7886;b10^1_1433.7268_0.0000_0.0000;b11^1_1546.8109_0.0000_0.0000;b12^1_1659.8949_0.0000_0.0000;b13…	80.6361	12.8947	A2B2C1D1E2F1fF3fedD2dD1E2F1G3gfedcbB5ba	-0.0165186	1	1			0	0	Complex	0	47602.1992	41997.3594	42188.8242	68944.0859	49233.8750	65018.0547
29826	37	29824	29817	0	60.6901,0.0000	4	1443.4	1443.16	-0.966309	5768.59	5769.62	2699.97	N5H5F2S2		3069.65	AFENVTDLQWLILDHNLLENSK	n[TMT10plex]AFENVTDLQWLILDHNLLENSK[TMT10plex]	NORMAL	Lumican	LUM	P51884	88	2.10947e+06	138.055	10	126.1277_126.1277_126.1277_47817.0625;127.1248_127.1248_127.1249_32352.1113;127.1311_127.1311_127.1310_55568.9102;128.1281_128.1281_128.1281_40843.6172;128.1344_128.1344_128.1344_39842.8477;129.1315_129.1315_129.1315_41335.4570;129.1378_129.1378_129.1377_50445.4062;130.1348_130.1348_130.1349_52560.5430;130.1411_130.1411_130.1411_52124.6445;131.1382_131.1382_131.1382_164583.1406	9	21	N1:[3272.7334750642003(1637.897705078125, 49536.74658203125, 2, 3273.77981015625)];N2:[3475.8128750642004(1159.9420166015625, 14694.08447265625, 3, 3476.8026498046875)];N2H2:[3799.9184750642003(1267.97509765625, 20705.1611328125, 3, 3800.90189296875)];N2H2F1:[3945.9763750642005(1316.3380126953125, 95574.353515625, 3, 3945.9906380859375)];N2H3F1:[4108.0291750642(2055.0224609375, 95624.0224609375, …	22	b1^1_301.2079_301.2065_24100.0762;b2^1_448.2763_448.2745_12406.3252;b3^1_577.3189_577.3171_35028.9824;b4^1_691.3618_691.3594_19240.5107;b5^1_790.4302_790.4272_12103.6191;b6^1_891.4779_0.0000_0.0000;b7^1_1006.5048_0.0000_0.0000;b8^1_1119.5889_1119.5841_16548.3716;b9^1_1247.6475_1247.6376_67575.4463;b10^1_1433.7268_1433.7196_10401.8110;b11^1_1546.8109_1546.7966_7710.7715;b12^1_1659.8949_1659.8887_4…	119.755	6.53286	A2B2C1D1E2F1G3gfF5fedD1E2eE2F1G3gfedcbB5ba	-0.0135889	1	0		True	0	0	Complex	0	51014.7	37881.3	52074.6	50346.3	50106.4	51220
51340	37	51339	51327	0	107.9115,0.0000	4	1375.14	1375.15	0.0498047	5496.58	5494.52	2424.87	N5H6F1S1		3069.65	AFENVTDLQWLILDHNLLENSK	n[TMT10plex]AFENVTDLQWLILDHNLLENSK[TMT10plex]	NORMAL	Lumican	LUM	P51884	88	2.80974e+06	138.056	10	126.1277_126.1277_126.1285_52485.7578;127.1248_127.1248_127.1256_50869.9141;127.1311_127.1311_127.1318_56355.8477;128.1281_128.1281_128.1290_58955.0664;128.1344_128.1344_128.1351_63705.2539;129.1315_129.1315_129.1323_69432.4609;129.1378_129.1378_129.1385_85197.3125;130.1348_130.1348_130.1357_66134.6953;130.1411_130.1411_130.1419_82280.9141;131.1382_131.1382_131.1389_300202.2500	9	23	N1:[3272.7334750642003(1637.3955078125, 119162.1201171875, 2, 3272.775415625)];N2:[3475.8128750642004(1159.9517822265625, 27474.115234375, 3, 3476.8319466796875)];N2H1:[3637.8656750642003(1213.96533203125, 17126.5625, 3, 3638.87259609375)];N2H2:[3799.9184750642003(1267.658447265625, 62324.45166015625, 3, 3799.951941796875)];N2H2F1:[3945.9763750642005(1316.34326171875, 273889.900390625, 3, 3946.00…	24	b1^1_301.2079_301.2086_58389.1426;b2^1_448.2763_448.2774_41239.7549;b3^1_577.3189_577.3210_77477.7036;b4^1_691.3618_691.3646_56513.1904;b5^1_790.4302_790.4334_40595.5623;b6^1_891.4779_891.4819_16572.7856;b7^1_1006.5048_1006.5085_83217.8242;b8^1_1119.5889_1119.5927_28733.1399;b9^1_1247.6475_1247.6508_44182.2136;b10^1_1433.7268_0.0000_0.0000;b11^1_1546.8109_1546.8187_22538.8025;b12^1_1659.8949_1659…	148.653	10.759	A2B2C1D1E2F1feE2F1fF3fedD2dD1E1edcbB5ba	0.0318212	1	1			0	0	Hybrid	0	52485.7578	50869.9141	56355.8477	58955.0664	63705.2539	69432.4609
29990	37	29988	29984	0	60.9905,0.0000	4	1375.13	1374.63	-2.02051	5494.48	5494.52	2424.87	N5H6F1S1		3069.65	AFENVTDLQWLILDHNLLENSK	n[TMT10plex]AFENVTDLQWLILDHNLLENSK[TMT10plex]	NORMAL	Lumican	LUM	P51884	88	3.7338e+06	138.055	10	126.1277_126.1277_126.1277_60640.7695;127.1248_127.1248_127.1247_53931.2227;127.1311_127.1311_127.1310_52698.0117;128.1281_128.1281_128.1281_60229.0352;128.1344_128.1344_128.1344_56993.1875;129.1315_129.1315_129.1315_51970.2188;129.1378_129.1378_129.1377_59992.6875;130.1348_130.1348_130.1348_70216.4531;130.1411_130.1411_130.1411_55479.8203;131.1382_131.1382_131.1381_264409.8750	9	19	N1:[3272.7334750642003(1637.3739013671875, 111560.9150390625, 2, 3272.732202734375)];N2:[3475.8128750642004(1159.9373779296875, 42469.1953125, 3, 3476.7887337890625)];N2H2:[3799.9184750642003(1267.96875, 73113.06884765625, 3, 3800.88285)];N2H2F1:[3945.9763750642005(1316.322265625, 302878.7421875, 3, 3945.943396875)];N2H3F1:[4108.0291750642(1370.67919921875, 352201.2578125, 3, 4109.01419765625)];N…	20	b1^1_301.2079_301.2070_45771.6875;b2^1_448.2763_448.2749_28479.6406;b3^1_577.3189_577.3167_55832.4766;b4^1_691.3618_691.3576_29354.3867;b5^1_790.4302_790.4310_10966.5713;b6^1_891.4779_0.0000_0.0000;b7^1_1006.5048_1006.5018_63308.2070;b8^1_1119.5889_1119.5837_32282.3105;b9^1_1247.6475_1247.6451_102857.6777;b10^1_1433.7268_1433.7139_31585.2812;b11^1_1546.8109_0.0000_0.0000;b12^1_1659.8949_0.0000_0.…	104.998	21.195	A2B2C1D1E2F1G3gfedD1E2F1feE2F1fedcbB5ba	-0.00127233	1	0			0	0	Complex	0	66571.2	55048.3	56751.1	70739.6	68761.8	70560.1
49911	37	49910	49909	0	102.2589,0.0000	5	1158.13	1158.13	0.0012207	5785.6	5785.62	2715.96	N5H6F1S2		3069.65	AFENVTDLQWLILDHNLLENSK	n[TMT10plex]AFENVTDLQWLILDHNLLENSK[TMT10plex]	NORMAL	Lumican	LUM	P51884	88	3.79696e+06	138.055	10	126.1277_126.1277_126.1277_83422.7812;127.1248_127.1248_127.1247_96706.2812;127.1311_127.1311_127.1309_80606.8047;128.1281_128.1281_128.1281_105404.9766;128.1344_128.1344_128.1343_83053.0469;129.1315_129.1315_129.1314_122938.3516;129.1378_129.1378_129.1376_102546.8906;130.1348_130.1348_130.1348_130085.3125;130.1411_130.1411_130.1409_82114.3828;131.1382_131.1382_131.1381_364151.6875	9	21	N1:[3272.7334750642003(1091.9168701171875, 477955.9560546875, 3, 3272.7272103515625)];N2:[3475.8128750642004(1160.2701416015625, 49350.716796875, 3, 3477.7870248046875)];N2H1:[3637.8656750642003(1213.6282958984375, 184586.431640625, 3, 3637.8614876953125)];N2H2:[3799.9184750642003(1267.3013916015625, 607859.63671875, 3, 3798.8807748046875)];N2H2F1:[3945.9763750642005(1315.664794921875, 1801928.91…	24	b1^1_301.2079_301.2068_65064.6289;b2^1_448.2763_448.2738_52726.4497;b3^1_577.3189_577.3173_62553.3018;b4^1_691.3618_691.3604_44441.1143;b5^1_790.4302_790.4255_31567.6719;b6^1_891.4779_891.4761_7392.3257;b7^1_1006.5048_1006.5020_100416.9512;b8^1_1119.5889_1119.5873_54619.4941;b9^1_1247.6475_0.0000_0.0000;b10^1_1433.7268_1433.7185_36252.3506;b11^1_1546.8109_1546.8037_44776.2793;b12^1_1659.8949_0.00…	152.363	27.4854	A2B2C1D1E2F1G3gfF3fedD1E2F1feE2F1fedcbB5ba	-0.0203153	1	0			A2B2C1D1E2F1G3gfF5feE2F1G3gfF5fedD1E1edcbB5ba	0	Complex	0	65794.8	90366.5	59554.4	84195.5	60758.8	95917.8
50074	37	50073	50064	0	102.7273,0.0000	5	1158.53	1158.53	-0.00488281	5787.59	5785.62	2715.96	N5H6F1S2		3069.65	AFENVTDLQWLILDHNLLENSK	n[TMT10plex]AFENVTDLQWLILDHNLLENSK[TMT10plex]	NORMAL	Lumican	LUM	P51884	88	1.65741e+06	138.055	10	126.1277_126.1277_126.1277_56894.8477;127.1248_127.1248_127.1247_77187.0859;127.1311_127.1311_127.1309_53121.5234;128.1281_128.1281_128.1281_66646.8984;128.1344_128.1344_128.1343_60426.7930;129.1315_129.1315_129.1315_85686.5391;129.1378_129.1378_129.1376_72605.2578;130.1348_130.1348_130.1348_95094.9609;130.1411_130.1411_130.1409_65749.2891;131.1382_131.1382_131.1381_147828.8281	9	22	N1:[3272.7334750642003(1092.2470703125, 119392.23828125, 3, 3273.7178109375)];N2:[3475.8128750642004(1160.272705078125, 29016.041015625, 3, 3477.794715234375)];N2H1:[3637.8656750642003(1213.9486083984375, 49116.061767578125, 3, 3638.8224251953125)];N2H2:[3799.9184750642003(1267.6370849609375, 185606.58935546875, 3, 3799.8878548828125)];N2H2F1:[3945.9763750642005(1316.3326416015625, 603726.1210937…	16	b1^1_301.2079_301.2064_18146.4434;b2^1_448.2763_448.2749_15412.3643;b3^1_577.3189_577.3175_21944.7832;b4^1_691.3618_691.3608_20012.5796;b5^1_790.4302_790.4245_8088.2539;b6^1_891.4779_0.0000_0.0000;b7^1_1006.5048_1006.5040_31622.5916;b8^1_1119.5889_1119.5834_17486.5000;b9^1_1247.6475_0.0000_0.0000;b10^1_1433.7268_1433.7205_8038.4995;b11^1_1546.8109_0.0000_0.0000;b12^1_1659.8949_0.0000_0.0000;b13^1…	62.496	29.5163	A2B2C1D1E2F1G3gfedD1E2F1feE2F1G3gfedcbB5ba	0.984336	1	0			0	0	Complex	0	52671.6	77471.9	53642.4	65068.1	56342.7	81931.2
50440	37	50439	50430	0	103.2682,0.0000	5	1216.55	1216.95	1.99585	6079.71	6077.73	3008.08	N5H6F3S2		3069.65	AFENVTDLQWLILDHNLLENSK	n[TMT10plex]AFENVTDLQWLILDHNLLENSK[TMT10plex]	NORMAL	Lumican	LUM	P51884	88	1.17469e+06	138.055	10	126.1277_126.1277_126.1276_32616.0801;127.1248_127.1248_127.1248_33978.5391;127.1311_127.1311_127.1310_33125.7500;128.1281_128.1281_128.1281_44965.3906;128.1344_128.1344_128.1343_41225.1680;129.1315_129.1315_129.1314_62237.5352;129.1378_129.1378_129.1376_44375.5352;130.1348_130.1348_130.1348_48228.1719;130.1411_130.1411_130.1409_40373.6562;131.1382_131.1382_131.1381_81189.7188	10	23	N1:[3272.7334750642003(1091.5855712890625, 69624.39404296875, 3, 3271.7333138671875)];N2:[3475.8128750642004(1159.6048583984375, 16118.974609375, 3, 3475.7911751953125)];N2H1:[3637.8656750642003(1213.95703125, 32874.778076171875, 3, 3638.84769375)];N2H2:[3799.9184750642003(1267.6519775390625, 103933.93359375, 3, 3799.9325326171875)];N2H2F1:[3945.9763750642005(1316.332275390625, 346089.1279296875,…	22	b1^1_301.2079_301.2065_12914.7412;b2^1_448.2763_448.2750_8668.7930;b3^1_577.3189_577.3170_15291.7107;b4^1_691.3618_691.3596_10761.5437;b5^1_790.4302_790.4280_6970.2803;b6^1_891.4779_0.0000_0.0000;b7^1_1006.5048_1006.4948_9375.6814;b8^1_1119.5889_1119.5864_4524.0867;b9^1_1247.6475_1247.6460_16852.1982;b10^1_1433.7268_1433.7101_4596.2935;b11^1_1546.8109_1546.8030_2596.3650;b12^1_1659.8949_0.0000_0.…	110.816	15.1889	A2B2C1D1E2F1G3gfF5feE2F1G3gfF5fedD2dD1E1edcbB5ba	-1.00016	1	1			0	0	Hybrid	0	32616.0801	33978.5391	33125.7500	44965.3906	41225.1680	62237.5352
30072	37	30070	30066	0	61.1421,0.0000	5	1304.39	1304.38	-0.0354004	6516.86	6514.89	3445.23	N5H6F4S3		3069.65	AFENVTDLQWLILDHNLLENSK	n[TMT10plex]AFENVTDLQWLILDHNLLENSK[TMT10plex]	NORMAL	Lumican	LUM	P51884	88	6.85882e+06	138.055	10	126.1277_126.1277_126.1277_71850.0391;127.1248_127.1248_127.1247_82373.2422;127.1311_127.1311_127.1309_75617.6484;128.1281_128.1281_128.1281_82623.8750;128.1344_128.1344_128.1342_76543.8906;129.1315_129.1315_129.1314_73334.8281;129.1378_129.1378_129.1376_80657.0781;130.1348_130.1348_130.1348_83121.1016;130.1411_130.1411_130.1410_62339.7148;131.1382_131.1382_131.1381_457109.0000	9	26	N1:[3272.7334750642003(1091.9200439453125, 146408.5986328125, 3, 3272.7367318359375)];N2H1:[3637.8656750642003(1213.96142578125, 59099.2744140625, 3, 3638.86087734375)];N2H2:[3799.9184750642003(1267.6458740234375, 173923.380859375, 3, 3799.9142220703125)];N2H2F1:[3945.9763750642005(1316.328125, 758215.9453125, 3, 3945.960975)];N2H3F1:[4108.0291750642(1370.3485107421875, 1010399.794921875, 3, 4108…	25	b1^1_301.2079_301.2065_65896.4688;b2^1_448.2763_448.2741_58936.3330;b3^1_577.3189_577.3170_137446.4653;b4^1_691.3618_691.3602_91052.2900;b5^1_790.4302_790.4278_48977.0264;b6^1_891.4779_891.4739_11177.2949;b7^1_1006.5048_1006.4973_111954.8770;b8^1_1119.5889_1119.5831_35008.5869;b9^1_1247.6475_1247.6448_102132.4482;b10^1_1433.7268_0.0000_0.0000;b11^1_1546.8109_1546.8182_23575.4023;b12^1_1659.8949_0…	169.279	3.31864	A2B2C1D1E2F1G3gfF5fedD1E2F1G3gfF5feE2F1G3gfF5fedcbB5ba	-0.021536	1	0		True	0	0	Complex	0	68885.9	65675.2	63347.6	72594	64809	68139.2
29013	37	29011	28998	0	59.2103,0.0000	5	1114.92	1114.92	0.0268555	5569.58	5568.56	2498.9	N6H7F1		3069.65	AFENVTDLQWLILDHNLLENSK	n[TMT10plex]AFENVTDLQWLILDHNLLENSK[TMT10plex]	NORMAL	Lumican	LUM	P51884	88	3.11765e+06	138.055	10	126.1277_126.1277_126.1277_73530.6406;127.1248_127.1248_127.1248_68429.5625;127.1311_127.1311_127.1310_69968.6406;128.1281_128.1281_128.1281_88851.8203;128.1344_128.1344_128.1343_86190.9844;129.1315_129.1315_129.1315_97773.3672;129.1378_129.1378_129.1376_102309.8438;130.1348_130.1348_130.1348_102055.9219;130.1411_130.1411_130.1410_87074.8281;131.1382_131.1382_131.1381_241818.1875	9	15	N1:[3272.7334750642003(1091.9156494140625, 143526.6015625, 3, 3272.7235482421875)];N2H1:[3637.8656750642003(1213.961181640625, 59916.4130859375, 3, 3638.860144921875)];N2H2:[3799.9184750642003(1267.9727783203125, 112444.87255859375, 3, 3800.8949349609375)];N2H2F1:[3945.9763750642005(1316.3323974609375, 555820.53125, 3, 3945.9737923828125)];N2H3F1:[4108.0291750642(1370.3485107421875, 652788.539062…	20	b1^1_301.2079_301.2068_31988.0879;b2^1_448.2763_448.2746_16703.7070;b3^1_577.3189_577.3156_39410.6279;b4^1_691.3618_691.3594_10405.2051;b5^1_790.4302_790.4299_17682.6641;b6^1_891.4779_0.0000_0.0000;b7^1_1006.5048_1006.5012_44711.1641;b8^1_1119.5889_0.0000_0.0000;b9^1_1247.6475_1247.6473_42172.5078;b10^1_1433.7268_0.0000_0.0000;b11^1_1546.8109_0.0000_0.0000;b12^1_1659.8949_0.0000_0.0000;b13^1_1772…	102.532	3.96137	A2B2C1D1E2F1feE2F1fedD1E2F1feE2F1fedcbB5ba	-0.00992682	1	0			0	0	Complex	0	73530.6406	68429.5625	69968.6406	88851.8203	86190.9844	97773.3672
29538	37	29536	29532	0	60.1679,0.0000	5	1173.14	1172.95	-0.953979	5859.69	5859.65	2790	N6H7F1S1		3069.65	AFENVTDLQWLILDHNLLENSK	n[TMT10plex]AFENVTDLQWLILDHNLLENSK[TMT10plex]	NORMAL	Lumican	LUM	P51884	88	4.55326e+06	138.055	10	126.1277_126.1277_126.1277_69256.2734;127.1248_127.1248_127.1249_63027.0156;127.1311_127.1311_127.1310_65308.8516;128.1281_128.1281_128.1282_85319.3516;128.1344_128.1344_128.1344_67062.9453;129.1315_129.1315_129.1315_74949.6797;129.1378_129.1378_129.1378_80082.2656;130.1348_130.1348_130.1350_80367.7344;130.1411_130.1411_130.1410_69694.4375;131.1382_131.1382_131.1382_323026.4688	9	21	N1:[3272.7334750642003(1091.5867919921875, 226824.17724609375, 3, 3271.7369759765625)];N2:[3475.8128750642004(1160.27685546875, 42387.90625, 3, 3477.80716640625)];N2H1:[3637.8656750642003(1213.9586181640625, 70824.3388671875, 3, 3638.8524544921875)];N2H2:[3799.9184750642003(1267.6495361328125, 255425.0341796875, 3, 3799.9252083984375)];N2H2F1:[3945.9763750642005(1316.333251953125, 871615.15234375…	24	b1^1_301.2079_301.2068_50260.0400;b2^1_448.2763_448.2751_39819.7109;b3^1_577.3189_577.3174_82359.0881;b4^1_691.3618_691.3597_49418.0210;b5^1_790.4302_790.4296_38980.8291;b6^1_891.4779_891.4771_11805.9814;b7^1_1006.5048_1006.5002_87304.7073;b8^1_1119.5889_1119.5909_31530.4639;b9^1_1247.6475_1247.6453_65856.6780;b10^1_1433.7268_0.0000_0.0000;b11^1_1546.8109_1546.8042_32635.4546;b12^1_1659.8949_0.00…	152.44	17.053	A2B2C1D1E2F1G3gfeE2F1fedD1E2F1feE2F1fedcbB5ba	-0.996499	1	0			A2B2C1D1E2F1G3gfeE2F1G3gfF5fedD1E1eE1edcbB5ba	0	Complex	0	68544.2	60809.1	65412.6	81244.7	69929.1	75538.9
30478	37	30476	30466	0	61.8884,0.0000	5	1231.55	1231.36	-0.953979	6151.75	6150.75	3081.09	N6H7F1S2		3069.65	AFENVTDLQWLILDHNLLENSK	n[TMT10plex]AFENVTDLQWLILDHNLLENSK[TMT10plex]	NORMAL	Lumican	LUM	P51884	88	1.9029e+06	138.055	10	126.1277_126.1277_126.1277_61527.0312;127.1248_127.1248_127.1248_55536.0859;127.1311_127.1311_127.1310_60318.6055;128.1281_128.1281_128.1281_82097.0234;128.1344_128.1344_128.1343_70673.3906;129.1315_129.1315_129.1315_72216.8047;129.1378_129.1378_129.1376_85093.5156;130.1348_130.1348_130.1348_84601.8984;130.1411_130.1411_130.1410_68549.8672;131.1382_131.1382_131.1381_157759.8125	9	19	N1:[3272.7334750642003(1092.2489013671875, 46689.607421875, 3, 3273.7233041015625)];N2:[3475.8128750642004(1160.2723388671875, 15958.79345703125, 3, 3477.7936166015625)];N2H2:[3799.9184750642003(1267.650146484375, 82947.1279296875, 3, 3799.927039453125)];N2H2F1:[3945.9763750642005(1316.3341064453125, 316481.880859375, 3, 3945.9789193359375)];N2H3F1:[4108.0291750642(1370.3525390625, 420598.6210937…	18	b1^1_301.2079_301.2066_18880.7363;b2^1_448.2763_448.2757_5098.9932;b3^1_577.3189_577.3167_43894.8496;b4^1_691.3618_691.3575_13203.3018;b5^1_790.4302_790.4298_5495.2290;b6^1_891.4779_0.0000_0.0000;b7^1_1006.5048_1006.4990_29000.7432;b8^1_1119.5889_0.0000_0.0000;b9^1_1247.6475_1247.6376_11432.3896;b10^1_1433.7268_0.0000_0.0000;b11^1_1546.8109_0.0000_0.0000;b12^1_1659.8949_0.0000_0.0000;b13^1_1772.9…	80.497	2.25266	A2B2C1D1E2F1G3gfeE2F1fedD1E2F1feE2F1G3gfedcbB5ba	0.988718	1	0			A2B2C1D1E2F1feE2F1G3gfF5feE2F1G3gfF5fedD1E1edcbB5ba	0	Complex	0	63369.2	56459.1	62137.9	78385.5	68657.7	77951.3
29370	37	29368	29367	0	59.8602,0.0000	5	1246.16	1246.17	0.0238037	6225.79	6224.79	3155.13	N7H8F1S1		3069.65	AFENVTDLQWLILDHNLLENSK	n[TMT10plex]AFENVTDLQWLILDHNLLENSK[TMT10plex]	NORMAL	Lumican	LUM	P51884	88	4.45368e+06	138.055	10	126.1277_126.1277_126.1278_94477.8516;127.1248_127.1248_127.1249_69450.5000;127.1311_127.1311_127.1311_87270.5312;128.1281_128.1281_128.1282_79684.1328;128.1344_128.1344_128.1344_98566.6484;129.1315_129.1315_129.1315_84706.8750;129.1378_129.1378_129.1377_94616.7812;130.1348_130.1348_130.1349_93396.1406;130.1411_130.1411_130.1411_84898.6484;131.1382_131.1382_131.1382_278995.3438	9	19	N1:[3272.7334750642003(1636.370361328125, 143601.60107421875, 2, 3270.72512265625)];N2:[3475.8128750642004(1159.604248046875, 19903.6259765625, 3, 3475.789344140625)];N2H1:[3637.8656750642003(1213.947021484375, 83430.2294921875, 3, 3638.817664453125)];N2H2:[3799.9184750642003(1267.644287109375, 103450.16796875, 3, 3799.909461328125)];N2H2F1:[3945.9763750642005(1316.3341064453125, 392313.3125, 3, …	23	b1^1_301.2079_301.2072_36719.1702;b2^1_448.2763_448.2751_30456.6797;b3^1_577.3189_577.3169_57490.9604;b4^1_691.3618_691.3626_36208.7715;b5^1_790.4302_790.4296_27067.3896;b6^1_891.4779_891.4795_6200.0601;b7^1_1006.5048_1006.4957_56320.0820;b8^1_1119.5889_1119.5898_42756.7217;b9^1_1247.6475_0.0000_0.0000;b10^1_1433.7268_0.0000_0.0000;b11^1_1546.8109_0.0000_0.0000;b12^1_1659.8949_1659.8927_16342.157…	137.492	1.28528	A2B2C1D1E2F1G3gfeE2F1fedD1E2F1feE2F1feE2F1fedcbB5ba	-2.00835	1	0			0	0	Complex	0	94477.8516	69450.5000	87270.5312	79684.1328	98566.6484	84706.8750
42708	37	42707	42702	0	91.8924,0.0000	3	1363.61	1363.29	-0.946655	4086.86	4085.8	2059.73	N4H5F1S1		2026.06	AFNSTLPTMAQMEK	n[TMT10plex]AFNSTLPTMAQMEK[TMT10plex]	NORMAL	CD44 antigen	CD44	P16070	57	569136	138.056	10	126.1277_126.1277_126.1283_94587.6797;127.1248_127.1248_127.1255_101171.1172;127.1311_127.1311_127.1316_125810.8984;128.1281_128.1281_128.1288_148614.3438;128.1344_128.1344_128.1350_110056.7266;129.1315_129.1315_129.1322_147408.3125;129.1378_129.1378_129.1384_134639.7656;130.1348_130.1348_130.1355_139330.1875;130.1411_130.1411_130.1417_124219.2812;131.1382_131.1382_131.1388_112184.1719	9	13	N1:[2229.1427090642(1115.583251953125, 43908.2744140625, 2, 2229.15090390625)];N2:[2432.2221090642(1217.6285400390625, 11166.35888671875, 2, 2433.241480078125)];N2H1:[2594.2749090642(1298.6544189453125, 6871.651611328125, 2, 2595.293237890625)];N2H2:[2756.3277090642(1379.681396484375, 29044.3095703125, 2, 2757.34719296875)];N2H2F1:[2902.3856090642003(1453.2125244140625, 35438.23779296875, 2, 2904…	12	b1^1_301.2079_301.2083_11602.8386;b2^1_448.2763_0.0000_0.0000;b3^1_562.3192_562.3198_4001.0862;b4^1_649.3512_0.0000_0.0000;b5^1_750.3989_750.4013_2340.0217;b6^1_863.4830_863.4835_6939.3252;b7^1_960.5357_0.0000_0.0000;b8^1_1061.5834_0.0000_0.0000;b9^1_1192.6239_0.0000_0.0000;b10^1_1263.6610_0.0000_0.0000;b11^1_1391.7196_0.0000_0.0000;b12^1_1522.7601_0.0000_0.0000;b13^1_1651.8027_0.0000_0.0000;b14^…	48.5788	18.4963	A2B2C1D1E2F1G3gfedD1E2F1fedcbB5ba	0.00819484	1	0			0	0	Complex	0	94587.6797	101171.1172	125810.8984	148614.3438	110056.7266	147408.3125
17422	37	17421	17416	0	46.6217,0.0000	4	888.157	888.158	0.00219727	3548.6	3548.58	1768.64	N4H5F1		1779.94	AFRHSANLTNHQR	n[TMT10plex]AFRHSANLTNHQR	NORMAL	Zinc finger protein 79	ZNF79	Q15937	319	1.05347e+06	138.056	10	126.1277_126.1277_126.1284_18632.8770;127.1248_127.1248_127.1256_11306.3496;127.1311_127.1311_127.1317_20868.7207;128.1281_128.1281_128.1289_14716.8594;128.1344_128.1344_128.1351_18761.6035;129.1315_129.1315_129.1322_11419.4482;129.1378_129.1378_129.1358_645.9738;130.1348_130.1348_130.1356_14181.6660;130.1411_130.1411_130.1418_23042.4082;131.1382_131.1382_131.1389_31369.0391	8	15	N1:[1983.0237820641998(992.52197265625, 354369.111328125, 2, 1983.0283453125)];N2:[2186.1031820641997(1094.0621337890625, 70154.66748046875, 2, 2186.108667578125)];N2H1:[2348.1559820641996(1175.0882568359375, 125125.125, 2, 2348.160913671875)];N2H2:[2510.2087820642(1256.1148681640625, 424893.6689453125, 2, 2510.214136328125)];N2H2F1:[2656.2666820642(1328.64111328125, 621259.8662109375, 2, 2655.26…	8	b1^1_301.2079_0.0000_0.0000;b2^1_448.2763_0.0000_0.0000;b3^1_604.3774_0.0000_0.0000;b4^1_741.4363_0.0000_0.0000;b5^1_828.4683_0.0000_0.0000;b6^1_899.5055_0.0000_0.0000;b7^1_1013.5484_1013.5297_1351.6272;b8^1_1126.6324_0.0000_0.0000;b9^1_1227.6801_0.0000_0.0000;b10^1_1341.7230_0.0000_0.0000;b11^1_1478.7820_0.0000_0.0000;b12^1_1606.8405_1606.8105_1515.8671;b13^1_1762.9416_1762.9285_35211.2241;y1^1_…	24.5546	51.8272	A2B2C1D1E2F1fedD1E2F1fedcbB5ba	0.000278287	1	0			0	0	Complex	0.00507798	18632.8770	11306.3496	20868.7207	14716.8594	18761.6035	11419.4482
48033	37	48032	48029	0	110.2904,0.0000	4	1530.68	1530.16	-2.0498	6116.62	6117.59	2204.77	N4H5S2		3912.82	AFSNSSYVLNPTTGELVFDPLSASDTGEYSCEAR	n[TMT10plex]AFSNSSYVLNPTTGELVFDPLSASDTGEYSC[Carbamidomethyl]EAR	NORMAL	Junctional adhesion molecule A	F11R	Q9Y624	185	1.59591e+06	138.056	10	126.1277_126.1277_126.1283_11835.3564;127.1248_127.1248_127.1254_10787.5322;127.1311_127.1311_127.1317_15360.1768;128.1281_128.1281_128.1289_18436.8184;128.1344_128.1344_128.1351_12904.1152;129.1315_129.1315_129.1321_7891.6675;129.1378_129.1378_129.1384_10064.6436;130.1348_130.1348_130.1355_8782.0361;130.1411_130.1411_130.1418_19172.2363;131.1382_131.1382_131.1389_3209.7161	9	8	N1:[4115.8996757878(2058.963623046875, 1130504.3754882812, 2, 4115.91164609375)];N2:[4318.979075787801(2160.493896484375, 121962.9169921875, 2, 4318.97219296875)];N2H1:[4481.0318757878(2241.522216796875, 174692.06884765625, 2, 4481.02883359375)];N2H2:[4643.084675787801(2322.575439453125, 680084.9855957031, 2, 4643.13527890625)];N2H3:[4805.1374757878(2403.615478515625, 622024.8798828125, 2, 4805.2…	28	b1^1_301.2079_301.2086_14936.1953;b2^1_448.2763_448.2771_20356.7246;b3^1_535.3083_535.3096_10369.2668;b4^1_649.3512_649.3538_13054.4287;b5^1_736.3833_736.3890_2530.5925;b6^1_823.4153_823.4182_7357.7964;b7^1_986.4786_986.4830_25437.7891;b8^1_1085.5470_1085.5540_24901.6992;b9^1_1198.6311_1198.6375_24334.9209;b10^1_1312.6740_1312.6787_46917.4053;b11^1_1409.7268_0.0000_0.0000;b12^1_1510.7745_0.0000_0…	123.767	4.11053	A2B2C1D1E2F1G3gfedD1E2F1G3gfedcba	0.0119703	0	0			0	0	Complex	0	11835.3564	10787.5322	15360.1768	18436.8184	12904.1152	7891.6675
47290	37	47289	47280	0	97.3661,0.0000	4	1530.66	1530.66	0.00390625	6118.6	6117.59	2204.77	N4H5S2		3912.82	AFSNSSYVLNPTTGELVFDPLSASDTGEYSCEAR	n[TMT10plex]AFSNSSYVLNPTTGELVFDPLSASDTGEYSC[Carbamidomethyl]EAR	NORMAL	Junctional adhesion molecule A	F11R	Q9Y624	185	1.13603e+06	138.055	10	126.1277_126.1277_126.1275_15300.0732;127.1248_127.1248_127.1247_13580.5645;127.1311_127.1311_127.1309_22426.5000;128.1281_128.1281_128.1280_19089.0859;128.1344_128.1344_128.1342_18925.7207;129.1315_129.1315_129.1314_16797.3633;129.1378_129.1378_129.1376_19861.1816;130.1348_130.1348_130.1348_19188.4180;130.1411_130.1411_130.1409_17490.0820;131.1382_131.1382_131.1380_30726.2676	9	9	N1:[4115.8996757878(2058.95361328125, 342583.224609375, 2, 4115.8916265625)];N2:[4318.979075787801(2160.479736328125, 39848.78857421875, 2, 4318.94387265625)];N2H1:[4481.0318757878(1495.02685546875, 64700.383056640625, 3, 4482.05716640625)];N2H2:[4643.084675787801(2322.56201171875, 179435.345703125, 2, 4643.1084234375)];N2H3:[4805.1374757878(2403.5810546875, 179879.22705078125, 2, 4805.146509375)…	25	b1^1_301.2079_301.2066_8528.7002;b2^1_448.2763_448.2747_6054.2910;b3^1_535.3083_535.3072_1949.7751;b4^1_649.3512_649.3498_6195.2646;b5^1_736.3833_0.0000_0.0000;b6^1_823.4153_0.0000_0.0000;b7^1_986.4786_986.4718_2959.7185;b8^1_1085.5470_1085.5385_8735.9587;b9^1_1198.6311_1198.6204_8696.3594;b10^1_1312.6740_1312.6763_19067.0271;b11^1_1409.7268_0.0000_0.0000;b12^1_1510.7745_0.0000_0.0000;b13^1_1611.…	90.4111	8.78053	A2B2C1D1E2F1G3gfF3fedD1E2F1fedcba	-0.00804923	0	0			0	0	Complex	0	15300.0732	13580.5645	22426.5000	19089.0859	18925.7207	16797.3633
48038	37	48037	48029	0	110.2992,0.0000	4	1534.66	1534.67	0.0571289	6134.65	6134.61	2221.79	N4H6F1S1		3912.82	AFSNSSYVLNPTTGELVFDPLSASDTGEYSCEAR	n[TMT10plex]AFSNSSYVLNPTTGELVFDPLSASDTGEYSC[Carbamidomethyl]EAR	NORMAL	Junctional adhesion molecule A	F11R	Q9Y624	185	818605	138.056	10	126.1277_126.1277_126.1283_8140.9414;127.1248_127.1248_127.1254_8530.5283;127.1311_127.1311_127.1316_11103.8965;128.1281_128.1281_128.1288_8537.8730;128.1344_128.1344_128.1350_10273.1514;129.1315_129.1315_129.1321_8928.6035;129.1378_129.1378_129.1385_10337.7900;130.1348_130.1348_130.1357_10683.5303;130.1411_130.1411_130.1418_10343.3252;131.1382_131.1382_131.1389_10667.7256	9	8	N1:[4115.8996757878(2058.96484375, 332907.0673828125, 2, 4115.9140875)];N2:[4318.979075787801(2160.51513671875, 30246.617431640625, 2, 4319.0146734375)];N2H1:[4481.0318757878(2241.53955078125, 42939.1767578125, 2, 4481.0635015625)];N2H2:[4643.084675787801(2322.579345703125, 180647.453125, 2, 4643.14309140625)];N2H3:[4805.1374757878(2403.598388671875, 162525.7548828125, 2, 4805.18117734375)];N4H5F…	21	b1^1_301.2079_301.2082_6931.5044;b2^1_448.2763_448.2783_2222.7478;b3^1_535.3083_0.0000_0.0000;b4^1_649.3512_649.3525_5180.7021;b5^1_736.3833_736.3834_2031.1429;b6^1_823.4153_0.0000_0.0000;b7^1_986.4786_0.0000_0.0000;b8^1_1085.5470_1085.5465_4431.9060;b9^1_1198.6311_0.0000_0.0000;b10^1_1312.6740_1312.6793_17505.8013;b11^1_1409.7268_0.0000_0.0000;b12^1_1510.7745_0.0000_0.0000;b13^1_1611.8222_0.0000…	64.5764	6.53881	A2B2C1D1E2F1feE2F1G3gfF5fedD1E1edcba	0.0144117	0	0			0	0	Hybrid	0	8140.9414	8530.5283	11103.8965	8537.8730	10273.1514	8928.6035
45213	37	45212	45207	0	93.5930,0.0000	5	1458.14	1458.42	1.35925	7287.04	7285.01	3372.19	N6H7F1S3		3912.82	AFSNSSYVLNPTTGELVFDPLSASDTGEYSCEAR	n[TMT10plex]AFSNSSYVLNPTTGELVFDPLSASDTGEYSC[Carbamidomethyl]EAR	NORMAL	Junctional adhesion molecule A	F11R	Q9Y624	185	1.40501e+06	138.055	10	126.1277_126.1277_126.1277_35106.7109;127.1248_127.1248_127.1248_31410.9766;127.1311_127.1311_127.1310_31529.8984;128.1281_128.1281_128.1282_40292.8828;128.1344_128.1344_128.1344_33679.1602;129.1315_129.1315_129.1316_40433.2344;129.1378_129.1378_129.1377_42801.4844;130.1348_130.1348_130.1349_39668.2383;130.1411_130.1411_130.1411_36670.9219;131.1382_131.1382_131.1382_48044.5586	10	22	N1:[4115.8996757878(2058.9560546875, 324505.89404296875, 2, 4115.896509375)];N2:[4318.979075787801(2160.980712890625, 23007.44287109375, 2, 4319.94582578125)];N2H1:[4481.0318757878(2241.490966796875, 52590.09716796875, 2, 4480.96633359375)];N2H2:[4643.084675787801(2322.54248046875, 154209.68115234375, 2, 4643.0693609375)];N2H3:[4805.1374757878(2403.572265625, 141516.1279296875, 2, 4805.12893125)]…	24	b1^1_301.2079_301.2067_6937.9766;b2^1_448.2763_448.2754_4640.5093;b3^1_535.3083_535.3066_5897.0552;b4^1_649.3512_649.3497_2499.3523;b5^1_736.3833_0.0000_0.0000;b6^1_823.4153_823.4141_2780.1173;b7^1_986.4786_986.4732_8683.8446;b8^1_1085.5470_0.0000_0.0000;b9^1_1198.6311_1198.6284_12626.2090;b10^1_1312.6740_1312.6727_21360.0540;b11^1_1409.7268_0.0000_0.0000;b12^1_1510.7745_0.0000_0.0000;b13^1_1611.…	84.7449	8.06012	A2B2C1D1E2F1G3gfF5feE2F1fedD1E2F1G3gfeE2F1fF3fedcba	-0.00316641	0	0			0	0	Complex	0	35106.7109	31410.9766	31529.8984	40292.8828	33679.1602	40433.2344
30236	37	30235	30231	0	71.7063,0.0000	3	1025.82	1026.16	0.996826	3075.45	3140.44	1298.48	N4H3		1841.97	AGFGNNFTTVDNK	n[TMT10plex]AGFGNNFTTVDNK[TMT10plex]	NORMAL	Protein unc-80 homolog	UNC80	Q8N2C7	883	86648.2	942.014	10	126.1277_126.1277_126.1283_20918.8242;127.1248_127.1248_127.1256_10826.7158;127.1311_127.1311_127.1316_31161.5332;128.1281_128.1281_128.1288_12103.2715;128.1344_128.1344_128.1349_21160.7656;129.1315_129.1315_129.1321_12174.5176;129.1378_129.1378_129.1382_14646.7451;130.1348_130.1348_130.1355_13412.3965;130.1411_130.1411_130.1416_17823.1797;131.1382_131.1382_131.1387_14222.5361	8	5	N1:[2045.0471510641999(1023.0401611328125, 33713.781005859375, 2, 2044.064722265625)];N2:[2248.1265510641997(1124.577392578125, 14281.4169921875, 2, 2247.13918515625)];N2H1:[2410.1793510641996(1205.6024169921875, 8277.127685546875, 2, 2409.189233984375)];N2H2:[2572.2321510641996(1286.633056640625, 24594.400390625, 2, 2571.25051328125)];N2H3:[2734.2849510642(1367.6549072265625, 15747.04150390625, …	7	b1^1_301.2079_301.2080_1499.8953;b2^1_358.2293_358.2306_1085.2186;b3^1_505.2977_0.0000_0.0000;b4^1_562.3192_0.0000_0.0000;b5^1_676.3621_0.0000_0.0000;b6^1_790.4051_790.4185_10095.1337;b7^1_937.4735_0.0000_0.0000;b8^1_1038.5212_0.0000_0.0000;b9^1_1139.5688_0.0000_0.0000;b10^1_1238.6373_0.0000_0.0000;b11^1_1353.6642_0.0000_0.0000;b12^1_1467.7071_0.0000_0.0000;b13^1_1824.9650_0.0000_0.0000;y1^1_376.…	17.3448	2.62973	A2B2C1D1E2edD1E2edcba	-0.982429	0	0			1	0	Complex	0.00730519	20918.8242	10826.7158	31161.5332	12103.2715	21160.7656	12174.5176
9696	37	9695	9686	0	24.5500,0.0000	3	1265.52	1265.19	-1.00012	3792.54	3792.57	2204.77	N4H5S2		1587.8	AGHFQNTSSPSAR	n[TMT10plex]AGHFQNTSSPSAR	NORMAL	Tumor necrosis factor receptor superfamily member 3	LTBR	P36941	177	587141	138.055	10	126.1277_126.1277_126.1275_10106.6035;127.1248_127.1248_127.1247_10313.9268;127.1311_127.1311_127.1309_10043.4688;128.1281_128.1281_128.1280_12653.6133;128.1344_128.1344_128.1342_8927.4121;129.1315_129.1315_129.1313_12470.7881;129.1378_129.1378_129.1375_10600.5605;130.1348_130.1348_130.1348_13050.7031;130.1411_130.1411_130.1409_11085.3037;131.1382_131.1382_131.1380_17887.5762	9	13	N1:[1790.8750520642(896.4430541992188, 85810.650390625, 2, 1790.8705083984376)];N2:[1993.9544520641998(997.9822998046875, 29580.10546875, 2, 1993.948999609375)];N2H1:[2156.0072520641997(1079.0086669921875, 15192.672119140625, 2, 2156.001733984375)];N2H2:[2318.0600520642(1160.034423828125, 77504.79919433594, 2, 2318.05324765625)];N2H3:[2480.1128520641996(1241.059326171875, 67035.9580078125, 2, 248…	11	b1^1_301.2079_301.2066_3692.1094;b2^1_358.2293_358.2279_4226.0596;b3^1_495.2882_495.2860_5507.7871;b4^1_642.3567_642.3541_2395.0889;b5^1_770.4152_770.4127_3322.3738;b6^1_884.4582_0.0000_0.0000;b7^1_985.5058_0.0000_0.0000;b8^1_1072.5379_0.0000_0.0000;b9^1_1159.5699_0.0000_0.0000;b10^1_1256.6227_0.0000_0.0000;b11^1_1343.6547_0.0000_0.0000;b12^1_1414.6918_0.0000_0.0000;b13^1_1570.7929_0.0000_0.0000;…	40.2003	40.6124	A2B2C1D1E2F1G3gfedD1E2F1G3gfedcba	-0.0068755	0	0			0	0	Complex	0.000289603	9089.4	8259.52	8863.8	11657.9	7443.4	10671.1
40608	37	40607	40596	0	88.0050,0.0000	4	983.176	983.175	-0.00585938	3928.67	3927.63	2204.77	N4H5S2		1722.86	AGLESNGSENCK	n[TMT10plex]AGLESNGSENC[Carbamidomethyl]K[TMT10plex]	NORMAL	Centromere protein F	CENPF	P49454	3202	936721	138.056	10	126.1277_126.1277_126.1284_102841.4297;127.1248_127.1248_127.1255_112732.2812;127.1311_127.1311_127.1317_117879.3828;128.1281_128.1281_128.1289_144990.7188;128.1344_128.1344_128.1350_118631.4141;129.1315_129.1315_129.1322_167616.1406;129.1378_129.1378_129.1384_130945.3594;130.1348_130.1348_130.1356_151564.5156;130.1411_130.1411_130.1418_123476.5078;131.1382_131.1382_131.1389_145451.2344	9	9	N1:[1925.9406367878(964.4911499023438, 916686.025390625, 2, 1926.9666998046876)];N2:[2129.0200367878(1065.5323486328125, 190581.486328125, 2, 2129.049097265625)];N2H1:[2291.0728367878(1147.05810546875, 304223.8896484375, 2, 2292.1006109375)];N2H3:[2615.1784367878(1308.610595703125, 1287255.9755859375, 2, 2615.20559140625)];N3H3:[2818.2578367878(1410.6522216796875, 447885.830078125, 2, 2819.288843…	9	b1^1_301.2079_301.2085_16719.1348;b2^1_358.2293_358.2303_50508.7930;b3^1_471.3134_471.3148_62099.2246;b4^1_600.3560_600.3588_24889.3867;b5^1_687.3880_687.3901_8562.3242;b6^1_801.4309_0.0000_0.0000;b7^1_858.4524_0.0000_0.0000;b8^1_945.4844_0.0000_0.0000;b9^1_1074.5270_0.0000_0.0000;b10^1_1188.5700_1188.5604_8537.0459;b11^1_1348.6006_0.0000_0.0000;b12^1_1705.8585_0.0000_0.0000;y1^1_376.2763_376.277…	36.0092	11.3246	A2B2C1D1E2F1fF3fedD1E2F1G3gfedcba	1.01677	0	0			0	0	Complex	0.00285612	102841.4297	112732.2812	117879.3828	144990.7188	118631.4141	167616.1406
32986	37	32985	32973	0	77.9277,0.0000	3	925.461	925.461	0.000183105	2773.36	2773.36	892.317	N2H3		1881.04	AGPNGTLFVADAYK	n[TMT10plex]AGPNGTLFVADAYK[TMT10plex]	NORMAL	Adipocyte plasma membrane-associated protein	APMAP	Q9HDC9	160	139241	138.056	10	126.1277_126.1277_126.1283_45517.4141;127.1248_127.1248_127.1254_33066.5508;127.1311_127.1311_127.1316_42656.8320;128.1281_128.1281_128.1287_35269.8047;128.1344_128.1344_128.1349_46326.8164;129.1315_129.1315_129.1322_20918.9629;129.1378_129.1378_129.1383_43599.9336;130.1348_130.1348_130.1356_22210.5234;130.1411_130.1411_130.1417_44525.4023;131.1382_131.1382_131.1388_14144.9668	8	6	N1:[2084.1195900641997(1042.0714111328125, 1301298.6589355469, 2, 2082.127222265625)];N2:[2287.1989900641997(1144.104736328125, 101968.43640136719, 2, 2286.19387265625)];N2H1:[2449.2517900641997(1225.633544921875, 22569.7578125, 2, 2449.25148984375)];N2H2:[2611.3045900642(1306.6602783203125, 11466.92138671875, 2, 2611.304956640625)];N2H3:[2773.3573900641995(925.4827270507812, 68732.9541015625, 3,…	20	b1^1_301.2079_301.2082_12725.1816;b2^1_358.2293_358.2298_15389.4579;b3^1_455.2821_0.0000_0.0000;b4^1_569.3250_569.3271_5653.1788;b5^1_626.3465_626.3491_1059.3674;b6^1_727.3942_0.0000_0.0000;b7^1_840.4782_840.4790_9506.8835;b8^1_987.5466_987.5511_11261.8962;b9^1_1086.6151_1086.6223_6491.2245;b10^1_1157.6522_1157.6661_3451.5273;b11^1_1272.6791_0.0000_0.0000;b12^1_1343.7162_1343.7172_4180.7407;b13^1…	135.35	37.958	A2B2C1D1dD1dcba	-1.99237	0	0			0	0	Unknow	0	168231	133993	173965	172683	181903	115062
32791	37	32790	32784	0	77.4846,0.0000	3	974.147	974.151	0.0102539	2919.43	2919.42	1038.38	N2H3F1		1881.04	AGPNGTLFVADAYK	n[TMT10plex]AGPNGTLFVADAYK[TMT10plex]	NORMAL	Adipocyte plasma membrane-associated protein	APMAP	Q9HDC9	160	122609	1042.58	10	126.1277_126.1277_126.1283_34307.1836;127.1248_127.1248_127.1254_25169.4746;127.1311_127.1311_127.1316_24818.5312;128.1281_128.1281_128.1287_26463.9570;128.1344_128.1344_128.1349_26136.8184;129.1315_129.1315_129.1322_21004.0879;129.1378_129.1378_129.1383_31186.7695;130.1348_130.1348_130.1355_31060.6836;130.1411_130.1411_130.1416_32493.7656;131.1382_131.1382_131.1388_18736.6562	8	9	N1:[2084.1195900641997(1042.572021484375, 658658.8740234375, 2, 2083.12844296875)];N2:[2287.1989900641997(1144.6094970703125, 47026.745361328125, 2, 2287.203394140625)];N2H1:[2449.2517900641997(1225.635498046875, 20593.108642578125, 2, 2449.25539609375)];N2H2:[2611.3045900642(1306.6668701171875, 27010.326904296875, 2, 2611.318140234375)];N2H3F1:[2919.4152900642(974.4733276367188, 308809.194824218…	20	b1^1_301.2079_301.2082_11205.6328;b2^1_358.2293_358.2300_10969.6943;b3^1_455.2821_455.2835_973.8876;b4^1_569.3250_569.3258_4299.2012;b5^1_626.3465_626.3499_1732.3070;b6^1_727.3942_0.0000_0.0000;b7^1_840.4782_840.4784_4246.5442;b8^1_987.5466_987.5536_2865.0786;b9^1_1086.6151_1086.6160_4743.4257;b10^1_1157.6522_0.0000_0.0000;b11^1_1272.6791_1272.6810_10480.2123;b12^1_1343.7162_0.0000_0.0000;b13^1_1…	131.232	37.0488	A2B2C1D1dD1dcbB5ba	-0.991147	1	0			0	0	Unknow	0	32414.7	23434.5	23236.3	24487.4	27755.5	19294.4
32535	37	32534	32523	0	76.9131,0.0000	3	979.481	979.481	-0.000183105	2935.42	2935.41	1054.37	N2H4		1881.04	AGPNGTLFVADAYK	n[TMT10plex]AGPNGTLFVADAYK[TMT10plex]	NORMAL	Adipocyte plasma membrane-associated protein	APMAP	Q9HDC9	160	496376	138.056	10	126.1277_126.1277_126.1283_112551.0781;127.1248_127.1248_127.1254_102105.8984;127.1311_127.1311_127.1316_88971.4766;128.1281_128.1281_128.1287_117314.1562;128.1344_128.1344_128.1349_100698.6797;129.1315_129.1315_129.1322_68475.0234;129.1378_129.1378_129.1383_102494.3984;130.1348_130.1348_130.1355_116314.0547;130.1411_130.1411_130.1416_87844.6328;131.1382_131.1382_131.1388_31191.4844	7	6	N1:[2084.1195900641997(2085.126953125, 1558.935546875, 1, 2084.119153125)];N2:[2287.1989900641997(1144.610107421875, 349591.1884765625, 2, 2287.20461484375)];N2H1:[2449.2517900641997(1225.1365966796875, 247722.7978515625, 2, 2448.257593359375)];N2H2:[2611.3045900642(1306.6629638671875, 174577.9111328125, 2, 2611.310327734375)];N2H3:[2773.3573900641995(1387.6920166015625, 31159.0380859375, 2, 2773…	21	b1^1_301.2079_301.2082_64824.9006;b2^1_358.2293_358.2299_52050.8890;b3^1_455.2821_455.2829_4713.9595;b4^1_569.3250_569.3257_31830.0486;b5^1_626.3465_626.3479_12372.1182;b6^1_727.3942_0.0000_0.0000;b7^1_840.4782_840.4807_35795.4652;b8^1_987.5466_987.5492_54817.8926;b9^1_1086.6151_1086.6177_34781.5569;b10^1_1157.6522_0.0000_0.0000;b11^1_1272.6791_0.0000_0.0000;b12^1_1343.7162_1343.7225_12809.5889;b…	169.319	24.475	A2B2C1D1dD1E1edcba	-0.000436939	0	0			0	0	High mannose	0	287642	262878	253523	310440	251905	195534
18662	37	18660	18659	0	40.4289,0.0000	3	1033.49	1033.5	0.0161133	3097.47	3097.46	1216.42	N2H5		1881.04	AGPNGTLFVADAYK	n[TMT10plex]AGPNGTLFVADAYK[TMT10plex]	NORMAL	Adipocyte plasma membrane-associated protein	APMAP	Q9HDC9	160	1.59583e+06	138.055	10	126.1277_126.1277_126.1277_256031.3750;127.1248_127.1248_127.1248_241871.8281;127.1311_127.1311_127.1310_237330.5781;128.1281_128.1281_128.1281_274237.5625;128.1344_128.1344_128.1343_251612.4219;129.1315_129.1315_129.1315_230732.7500;129.1378_129.1378_129.1376_251489.6719;130.1348_130.1348_130.1348_312387.1250;130.1411_130.1411_130.1410_226408.9688;131.1382_131.1382_131.1382_188634.9062	9	6	N1:[2084.1195900641997(1042.5670166015625, 6974138.96875, 2, 2083.118433203125)];N2:[2287.1989900641997(1144.1026611328125, 455745.6201171875, 2, 2286.189722265625)];N2H1:[2449.2517900641997(1225.630615234375, 242902.15625, 2, 2449.24563046875)];N2H2:[2611.3045900642(1306.1373291015625, 285013.1240234375, 2, 2610.259058203125)];N2H3:[2773.3573900641995(1387.69140625, 120753.92578125, 2, 2773.3672…	20	b1^1_301.2079_301.2067_83333.0127;b2^1_358.2293_358.2281_79887.9912;b3^1_455.2821_0.0000_0.0000;b4^1_569.3250_569.3242_29009.1348;b5^1_626.3465_626.3442_8515.3457;b6^1_727.3942_0.0000_0.0000;b7^1_840.4782_840.4773_39865.2031;b8^1_987.5466_987.5465_41529.5693;b9^1_1086.6151_1086.6133_36854.3896;b10^1_1157.6522_0.0000_0.0000;b11^1_1272.6791_1272.6771_79294.4058;b12^1_1343.7162_1343.7097_22767.1826;…	160.186	6.91107	A2B2C1D1dD1E1eE1edcba	-1.00116	0	0			0	0	High mannose	0	709210	573738	603601	756815	633865	446552
32361	37	32360	32357	0	76.5277,0.0000	3	1087.52	1087.18	-0.994263	3258.53	3259.52	1378.48	N2H6		1881.04	AGPNGTLFVADAYK	n[TMT10plex]AGPNGTLFVADAYK[TMT10plex]	NORMAL	Adipocyte plasma membrane-associated protein	APMAP	Q9HDC9	160	764212	1043.07	10	126.1277_126.1277_126.1283_117876.2578;127.1248_127.1248_127.1255_69038.7422;127.1311_127.1311_127.1316_99711.7891;128.1281_128.1281_128.1288_109111.8203;128.1344_128.1344_128.1349_97161.1562;129.1315_129.1315_129.1324_30352.6328;129.1378_129.1378_129.1384_104520.3047;130.1348_130.1348_130.1356_53927.4453;130.1411_130.1411_130.1417_84262.4453;131.1382_131.1382_131.1388_23480.9531	9	6	N1:[2084.1195900641997(1042.0601806640625, 6875989.9541015625, 2, 2082.104761328125)];N2:[2287.1989900641997(1144.11083984375, 652381.3310546875, 2, 2286.2060796875)];N2H1:[2449.2517900641997(1225.12890625, 433887.0283203125, 2, 2448.2422125)];N2H2:[2611.3045900642(1306.1595458984375, 290293.05822753906, 2, 2610.303491796875)];N2H3:[2773.3573900641995(1387.190185546875, 361863.1037597656, 2, 2772…	22	b1^1_301.2079_301.2083_68469.5767;b2^1_358.2293_358.2299_61283.4692;b3^1_455.2821_455.2826_2803.4065;b4^1_569.3250_569.3260_24852.4719;b5^1_626.3465_626.3478_5916.6265;b6^1_727.3942_0.0000_0.0000;b7^1_840.4782_840.4813_30239.1846;b8^1_987.5466_987.5490_47934.7559;b9^1_1086.6151_1086.6193_37778.0182;b10^1_1157.6522_0.0000_0.0000;b11^1_1272.6791_0.0000_0.0000;b12^1_1343.7162_1343.7223_16371.9346;b1…	184.537	7.06645	A2B2C1D1E1edD1E1eE1edcba	1.00392	0	0			0	0	High mannose	0	319222	205791	264361	312200	267784	161283
32470	37	32469	32463	0	76.2439,0.0000	3	1141.54	1141.54	0.00585937	3421.59	3421.57	1540.53	N2H7		1881.04	AGPNGTLFVADAYK	n[TMT10plex]AGPNGTLFVADAYK[TMT10plex]	NORMAL	Adipocyte plasma membrane-associated protein	APMAP	Q9HDC9	160	675247	1043.07	10	126.1277_126.1277_126.1284_203357.0000;127.1248_127.1248_127.1255_114421.8906;127.1311_127.1311_127.1317_178919.0625;128.1281_128.1281_128.1289_179580.4531;128.1344_128.1344_128.1350_199813.5156;129.1315_129.1315_129.1323_119862.4531;129.1378_129.1378_129.1384_197754.4375;130.1348_130.1348_130.1356_131504.7812;130.1411_130.1411_130.1418_168657.2188;131.1382_131.1382_131.1389_126276.3125	9	6	N1:[2084.1195900641997(2086.139892578125, 3076.56298828125, 1, 2085.132092578125)];N2:[2287.1989900641997(1143.5985107421875, 542830.4287109375, 2, 2285.181421484375)];N2H1:[2449.2517900641997(1225.13525390625, 377807.8720703125, 2, 2448.2549078125)];N2H2:[2611.3045900642(1306.162841796875, 266172.85693359375, 2, 2610.31008359375)];N2H3:[2773.3573900641995(1387.690673828125, 255660.255859375, 2, …	20	b1^1_301.2079_301.2084_65745.0942;b2^1_358.2293_358.2299_60111.6465;b3^1_455.2821_455.2837_6802.9082;b4^1_569.3250_569.3273_24385.0405;b5^1_626.3465_626.3491_7743.3110;b6^1_727.3942_0.0000_0.0000;b7^1_840.4782_840.4814_31886.5732;b8^1_987.5466_987.5496_51682.6895;b9^1_1086.6151_1086.6106_54140.2496;b10^1_1157.6522_0.0000_0.0000;b11^1_1272.6791_1272.6837_60766.5039;b12^1_1343.7162_1343.7211_13302.…	156.519	3.09707	A2B2C1D1E1edD1E1eE1F1fedcba	1.0125	0	0			0	0	High mannose	0	225738	123890	200120	191115	202256	127729
32049	37	32048	32043	0	75.8304,0.0000	3	1195.55	1195.56	0.0406494	3583.66	3583.62	1702.58	N2H8		1881.04	AGPNGTLFVADAYK	n[TMT10plex]AGPNGTLFVADAYK[TMT10plex]	NORMAL	Adipocyte plasma membrane-associated protein	APMAP	Q9HDC9	160	63302	1042.58	10	126.1277_126.1277_126.1282_14021.1670;127.1248_127.1248_127.1253_8420.9727;127.1311_127.1311_127.1315_14232.2207;128.1281_128.1281_128.1287_10937.3887;128.1344_128.1344_128.1349_10936.0781;129.1315_129.1315_129.1323_4992.1133;129.1378_129.1378_129.1383_12826.1445;130.1348_130.1348_130.1354_10413.0479;130.1411_130.1411_130.1416_12566.5781;131.1382_131.1382_131.1387_12592.5771	9	5	N1:[2084.1195900641997(1042.5677490234375, 378872.5625, 2, 2083.119898046875)];N2:[2287.1989900641997(1144.10693359375, 50765.42126464844, 2, 2286.1982671875)];N2H1:[2449.2517900641997(1225.6363525390625, 30761.65478515625, 2, 2449.257105078125)];N2H2:[2611.3045900642(1306.6614990234375, 25925.296875, 2, 2611.307398046875)];N2H3:[2773.3573900641995(1387.689208984375, 18143.51953125, 2, 2773.36281…	15	b1^1_301.2079_301.2083_5103.1675;b2^1_358.2293_358.2304_3208.3875;b3^1_455.2821_0.0000_0.0000;b4^1_569.3250_0.0000_0.0000;b5^1_626.3465_0.0000_0.0000;b6^1_727.3942_0.0000_0.0000;b7^1_840.4782_840.4791_1098.2639;b8^1_987.5466_987.5424_3646.4331;b9^1_1086.6151_0.0000_0.0000;b10^1_1157.6522_0.0000_0.0000;b11^1_1272.6791_1272.6809_4382.0514;b12^1_1343.7162_0.0000_0.0000;b13^1_1506.7796_0.0000_0.0000;…	71.531	3.1106	A2B2C1D1E1F1fedD1E1eE1F1fedcba	-0.999692	0	0			0	0	High mannose	0	130521	83020	123229	117948	125556	69463.1
32788	37	32787	32784	0	77.4777,0.0000	3	992.465	992.13	-1.00726	2973.37	2976.44	1095.4	N3H3		1881.04	AGPNGTLFVADAYK	n[TMT10plex]AGPNGTLFVADAYK[TMT10plex]	NORMAL	Adipocyte plasma membrane-associated protein	APMAP	Q9HDC9	160	172277	126.128	10	126.1277_126.1277_126.1283_50840.0000;127.1248_127.1248_127.1254_33811.3984;127.1311_127.1311_127.1316_34820.7656;128.1281_128.1281_128.1288_60651.1211;128.1344_128.1344_128.1349_47044.3555;129.1315_129.1315_129.1322_39572.1641;129.1378_129.1378_129.1383_62788.9883;130.1348_130.1348_130.1355_55869.3047;130.1411_130.1411_130.1416_50141.2812;131.1382_131.1382_131.1387_97192.5312	8	6	N1:[2084.1195900641997(1042.5693359375, 389342.484375, 2, 2083.123071875)];N2:[2287.1989900641997(1144.1082763671875, 102228.2587890625, 2, 2286.200952734375)];N2H1:[2449.2517900641997(1225.1343994140625, 137549.36181640625, 2, 2448.253198828125)];N2H2:[2611.3045900642(1306.1646728515625, 423989.65625, 2, 2610.313745703125)];N2H3:[2773.3573900641995(1387.1890869140625, 533201.435546875, 2, 2772.3…	19	b1^1_301.2079_301.2081_10363.9844;b2^1_358.2293_358.2298_7697.7329;b3^1_455.2821_0.0000_0.0000;b4^1_569.3250_569.3254_1070.4971;b5^1_626.3465_0.0000_0.0000;b6^1_727.3942_0.0000_0.0000;b7^1_840.4782_840.4786_4396.6777;b8^1_987.5466_987.5487_5044.8660;b9^1_1086.6151_1086.6184_3203.9822;b10^1_1157.6522_0.0000_0.0000;b11^1_1272.6791_1272.6821_10728.1768;b12^1_1343.7162_1343.7241_1059.2791;b13^1_1506.…	118.567	173.854	A2B2C1D1E2edD1dcba	-0.996518	0	0			0	0	Complex	0	184051	122155	157756	181417	167319	144928
29662	37	29661	29654	0	64.7142,0.0000	3	1041.83	1041.5	-1.00122	3121.48	3122.49	1241.45	N3H3F1		1881.04	AGPNGTLFVADAYK	n[TMT10plex]AGPNGTLFVADAYK[TMT10plex]	NORMAL	Adipocyte plasma membrane-associated protein	APMAP	Q9HDC9	160	2.46142e+06	138.055	10	126.1277_126.1277_126.1276_320728.5938;127.1248_127.1248_127.1247_290047.6250;127.1311_127.1311_127.1309_282945.0312;128.1281_128.1281_128.1281_341869.0625;128.1344_128.1344_128.1342_336195.5312;129.1315_129.1315_129.1314_293273.1562;129.1378_129.1378_129.1376_346664.6250;130.1348_130.1348_130.1348_376561.0000;130.1411_130.1411_130.1409_341637.3750;131.1382_131.1382_131.1381_288737.8125	9	12	N1:[2084.1195900641997(1043.064453125, 4730621.2734375, 2, 2084.11330625)];N2:[2287.1989900641997(1144.6021728515625, 215064.42578125, 2, 2287.188745703125)];N2H1:[2449.2517900641997(1226.63671875, 88661.888671875, 2, 2451.2578375)];N2H2:[2611.3045900642(1306.150146484375, 780789.39453125, 2, 2610.28469296875)];N2H2F1:[2757.3624900642(1379.686279296875, 1278052.875, 2, 2757.35695859375)];N2H3F1:[…	21	b1^1_301.2079_301.2066_108497.9062;b2^1_358.2293_358.2275_98151.1943;b3^1_455.2821_455.2809_6493.5137;b4^1_569.3250_569.3232_39889.5618;b5^1_626.3465_0.0000_0.0000;b6^1_727.3942_0.0000_0.0000;b7^1_840.4782_840.4783_30112.9126;b8^1_987.5466_987.5420_46129.4985;b9^1_1086.6151_1086.6154_35024.6064;b10^1_1157.6522_0.0000_0.0000;b11^1_1272.6791_0.0000_0.0000;b12^1_1343.7162_1343.7117_21512.7852;b13^1_…	177.91	122.159	A2B2C1D1E2edD1dcbB5ba	-0.00702874	1	0			0	0	Complex	0	286614	254300	282945	293553	299947	241845
32570	37	32569	32564	0	76.9939,0.0000	3	1060.85	1060.85	0.00695801	3179.53	3179.52	1298.48	N4H3		1881.04	AGPNGTLFVADAYK	n[TMT10plex]AGPNGTLFVADAYK[TMT10plex]	NORMAL	Adipocyte plasma membrane-associated protein	APMAP	Q9HDC9	160	289923	138.055	10	126.1277_126.1277_126.1282_37704.0352;127.1248_127.1248_127.1253_21128.7402;127.1311_127.1311_127.1315_29764.9648;128.1281_128.1281_128.1287_41575.5898;128.1344_128.1344_128.1349_34027.7461;129.1315_129.1315_129.1322_23626.8281;129.1378_129.1378_129.1383_42432.0742;130.1348_130.1348_130.1355_37011.7656;130.1411_130.1411_130.1416_45085.8477;131.1382_131.1382_131.1388_15020.4424	8	7	N1:[2084.1195900641997(1042.5631103515625, 495096.9006347656, 2, 2083.110620703125)];N2:[2287.1989900641997(1144.1103515625, 128459.94482421875, 2, 2286.205103125)];N2H1:[2449.2517900641997(1225.137451171875, 134852.55932617188, 2, 2448.25930234375)];N2H2:[2611.3045900642(1306.1627197265625, 357889.6472167969, 2, 2610.309839453125)];N2H3:[2773.3573900641995(1387.1859130859375, 269225.80712890625,…	23	b1^1_301.2079_301.2080_18159.2227;b2^1_358.2293_358.2294_14627.2003;b3^1_455.2821_0.0000_0.0000;b4^1_569.3250_569.3262_4868.2441;b5^1_626.3465_626.3492_1174.0996;b6^1_727.3942_0.0000_0.0000;b7^1_840.4782_840.4761_4569.1045;b8^1_987.5466_987.5463_11156.3489;b9^1_1086.6151_1086.6145_8092.2158;b10^1_1157.6522_0.0000_0.0000;b11^1_1272.6791_1272.6830_17538.9380;b12^1_1343.7162_1343.7141_2829.3125;b13^…	178.683	51.954	A2B2C1D1E2edD1E2edcba	-1.00897	0	0			0	0	Complex	0	35008.8	22396.8	28711.5	46394.7	31161.6	25474.7
32459	37	32458	32454	0	76.7438,0.0000	3	1109.54	1109.54	0.000732422	3325.58	3325.57	1444.53	N4H3F1		1881.04	AGPNGTLFVADAYK	n[TMT10plex]AGPNGTLFVADAYK[TMT10plex]	NORMAL	Adipocyte plasma membrane-associated protein	APMAP	Q9HDC9	160	191448	138.056	10	126.1277_126.1277_126.1283_20371.6543;127.1248_127.1248_127.1255_9995.0215;127.1311_127.1311_127.1316_15193.2402;128.1281_128.1281_128.1288_16278.7832;128.1344_128.1344_128.1349_17667.9219;129.1315_129.1315_129.1321_24789.6699;129.1378_129.1378_129.1383_25326.7949;130.1348_130.1348_130.1354_52402.3789;130.1411_130.1411_130.1415_25169.0840;131.1382_131.1382_131.1388_12926.0078	8	12	N1:[2084.1195900641997(1042.5723876953125, 149980.4970703125, 2, 2083.129175390625)];N2:[2287.1989900641997(1144.6109619140625, 42276.820068359375, 2, 2287.206323828125)];N2H1:[2449.2517900641997(1225.6341552734375, 34467.222900390625, 2, 2449.252710546875)];N2H2:[2611.3045900642(1306.1595458984375, 91246.52062988281, 2, 2610.303491796875)];N2H2F1:[2757.3624900642(1379.691650390625, 141000.020385…	20	b1^1_301.2079_301.2082_12168.0234;b2^1_358.2293_358.2299_9830.3833;b3^1_455.2821_0.0000_0.0000;b4^1_569.3250_569.3263_3322.3835;b5^1_626.3465_626.3502_1189.7797;b6^1_727.3942_0.0000_0.0000;b7^1_840.4782_840.4785_2875.8013;b8^1_987.5466_987.5483_5855.5017;b9^1_1086.6151_1086.6150_5448.5634;b10^1_1157.6522_0.0000_0.0000;b11^1_1272.6791_1272.6816_10620.7490;b12^1_1343.7162_1343.7184_1397.6301;b13^1_…	133.111	46.4802	A2B2C1D1E2edD1E2edcbB5ba	-0.990415	1	0			0	0	Complex	0	113945	70691.9	95752.8	104270	106104	102260
22955	37	22954	22949	0	52.3648,0.0000	4	1087.49	1087.49	0.00537109	4345.94	4346.93	2465.89	N6H5F1S1		1881.04	AGPNGTLFVADAYK	n[TMT10plex]AGPNGTLFVADAYK[TMT10plex]	NORMAL	Adipocyte plasma membrane-associated protein	APMAP	Q9HDC9	160	1.29486e+06	138.055	10	126.1277_126.1277_126.1277_128810.2188;127.1248_127.1248_127.1248_116265.0781;127.1311_127.1311_127.1310_133178.7500;128.1281_128.1281_128.1281_164713.0625;128.1344_128.1344_128.1343_133978.1719;129.1315_129.1315_129.1315_195482.2969;129.1378_129.1378_129.1376_131935.7812;130.1348_130.1348_130.1348_161613.7031;130.1411_130.1411_130.1410_132245.2031;131.1382_131.1382_131.1382_147126.0469	9	17	N1:[2084.1195900641997(1042.5750732421875, 710925.947265625, 2, 2083.134546484375)];N2:[2287.1989900641997(763.4015502929688, 35696.421142578125, 3, 2287.181250878906)];N2H1:[2449.2517900641997(817.4215698242188, 36123.794921875, 3, 2449.241309472656)];N2H2:[2611.3045900642(1306.65234375, 30794.7177734375, 2, 2611.2890875)];N2H2F1:[2757.3624900642(1378.678955078125, 46988.4267578125, 2, 2755.3423…	9	b1^1_301.2079_301.2068_81433.4658;b2^1_358.2293_358.2288_10028.4092;b3^1_455.2821_0.0000_0.0000;b4^1_569.3250_0.0000_0.0000;b5^1_626.3465_0.0000_0.0000;b6^1_727.3942_0.0000_0.0000;b7^1_840.4782_0.0000_0.0000;b8^1_987.5466_0.0000_0.0000;b9^1_1086.6151_0.0000_0.0000;b10^1_1157.6522_0.0000_0.0000;b11^1_1272.6791_0.0000_0.0000;b12^1_1343.7162_0.0000_0.0000;b13^1_1506.7796_0.0000_0.0000;b14^1_1864.037…	32.7863	7.02084	A2B2C1D1E2F1G3gfeE2edD1E2eE2F1fedcbB5ba	-0.985044	1	0			0	0	Complex	0.00108313	128810.2188	116265.0781	133178.7500	164713.0625	133978.1719	195482.2969
11967	37	11966	11959	0	30.1303,0.0000	3	1087.49	1087.16	-1.00781	3258.45	3258.49	1768.64	N4H5F1		1489.85	AGQENISVSK	n[TMT10plex]AGQENISVSK[TMT10plex]	NORMAL	Sodium/potassium-transporting ATPase subunit alpha-2	ATP1A2	P50993	437	958748	138.055	10	126.1277_126.1277_126.1276_25624.8477;127.1248_127.1248_127.1247_22358.6387;127.1311_127.1311_127.1309_30851.8008;128.1281_128.1281_128.1281_33466.7891;128.1344_128.1344_128.1343_26107.0000;129.1315_129.1315_129.1314_31549.7656;129.1378_129.1378_129.1376_20786.7109;130.1348_130.1348_130.1348_29395.6602;130.1411_130.1411_130.1410_25388.1621;131.1382_131.1382_131.1381_28405.4336	9	13	N1:[1692.9299970641998(847.961181640625, 32017.710693359375, 2, 1693.90676328125)];N2H1:[2058.0621970641996(1030.530517578125, 19881.0390625, 2, 2059.04543515625)];N2H2:[2220.1149970642(1111.5537109375, 62580.15710449219, 2, 2221.091821875)];N2H2F1:[2366.1728970642(1183.5482177734375, 147742.93530273438, 2, 2365.080835546875)];N2H3F1:[2528.2256970641997(1264.58544921875, 222205.18408203125, 2, 25…	7	b1^1_301.2079_301.2063_830.8934;b2^1_358.2293_358.2279_21181.6295;b3^1_486.2879_0.0000_0.0000;b4^1_615.3305_0.0000_0.0000;b5^1_729.3734_0.0000_0.0000;b6^1_842.4575_0.0000_0.0000;b7^1_929.4895_0.0000_0.0000;b8^1_1028.5579_0.0000_0.0000;b9^1_1115.5900_1115.6112_8579.0210;b10^1_1472.8479_1472.8190_26314.6992;y1^1_376.2763_376.2749_26394.7993;y2^1_463.3083_0.0000_0.0000;y3^1_562.3767_0.0000_0.0000;y4…	25.6138	57.6779	A2B2C1D1E2F1fedD1E2F1fedcbB5ba	0.976766	1	0			0	0	Complex	0.00423412	25624.8477	22358.6387	30851.8008	33466.7891	26107.0000	31549.7656
17924	37	17923	17916	0	47.0098,0.0000	3	1106.52	1106.52	-0.00585938	3316.53	3315.52	1768.64	N4H5F1		1546.88	AGSSPTNKTAR	n[TMT10plex]AGSSPTNK[TMT10plex]TAR	NORMAL	Acrosomal protein KIAA1210	KIAA1210	Q9ULL0	576	844506	138.056	10	126.1277_126.1277_126.1284_26589.5801;127.1248_127.1248_127.1255_22487.9746;127.1311_127.1311_127.1317_26969.1875;128.1281_128.1281_128.1288_28854.8398;128.1344_128.1344_128.1350_24622.9746;129.1315_129.1315_129.1322_28871.8359;129.1378_129.1378_129.1384_30073.0977;130.1348_130.1348_130.1355_30396.4082;130.1411_130.1411_130.1416_24376.2090;131.1382_131.1382_131.1388_87529.6406	9	15	N1:[1749.9626930642(1750.9605712890625, 22597.520263671875, 1, 1749.9527712890624)];N2:[1953.0420930642(978.02490234375, 42886.587158203125, 2, 1954.0342046875)];N2H1:[2115.0948930642(1059.0516357421875, 51369.285888671875, 2, 2116.087671484375)];N2H2:[2277.1476930642(1139.5689697265625, 137825.04528808594, 2, 2277.122339453125)];N2H2F1:[2423.2055930642(1212.6136474609375, 255091.74755859375, 2, …	7	b1^1_301.2079_301.2094_842.4850;b2^1_358.2293_358.2302_976.7662;b3^1_445.2614_0.0000_0.0000;b4^1_532.2934_0.0000_0.0000;b5^1_629.3462_0.0000_0.0000;b6^1_730.3938_0.0000_0.0000;b7^1_844.4368_844.4351_1586.0134;b8^1_1201.6947_0.0000_0.0000;b9^1_1302.7423_0.0000_0.0000;b10^1_1373.7794_0.0000_0.0000;b11^1_1529.8806_0.0000_0.0000;y1^1_175.1195_175.1197_9615.7578;y2^1_246.1566_246.1570_19841.8125;y3^1_…	20.9527	56.234	A2B2C1D1E2F1fedD1E2F1fedcbB5ba	-0.00992178	1	0			0	0	Complex	0.00793301	26589.5801	22487.9746	26969.1875	28854.8398	24622.9746	28871.8359
19591	37	19590	19589	0	50.7054,0.0000	3	1203.22	1202.88	-1.00818	3605.62	3606.62	2059.73	N4H5F1S1		1546.88	AGSSPTNKTAR	n[TMT10plex]AGSSPTNK[TMT10plex]TAR	NORMAL	Acrosomal protein KIAA1210	KIAA1210	Q9ULL0	576	795373	138.056	10	126.1277_126.1277_126.1252_1184.6320;127.1248_127.1248_127.1256_14775.0762;127.1311_127.1311_127.1317_30441.2285;128.1281_128.1281_128.1288_20026.1660;128.1344_128.1344_128.1350_26664.5586;129.1315_129.1315_129.1322_14192.6357;129.1378_129.1378_129.1384_20147.5840;130.1348_130.1348_130.1356_21394.0898;130.1411_130.1411_130.1417_24343.7930;131.1382_131.1382_131.1388_50942.0000	9	17	N1:[1749.9626930642(875.992919921875, 74802.2001953125, 2, 1749.97023984375)];N2:[1953.0420930642(977.534912109375, 33059.158203125, 2, 1953.05422421875)];N2H1:[2115.0948930642(1059.5631103515625, 7864.954345703125, 2, 2117.110620703125)];N2H2:[2277.1476930642(1139.0904541015625, 79039.46850585938, 2, 2276.165308203125)];N2H2F1:[2423.2055930642(1212.11279296875, 173373.63330078125, 2, 2422.209985…	7	b1^1_301.2079_301.2086_1938.0239;b2^1_358.2293_0.0000_0.0000;b3^1_445.2614_0.0000_0.0000;b4^1_532.2934_0.0000_0.0000;b5^1_629.3462_0.0000_0.0000;b6^1_730.3938_0.0000_0.0000;b7^1_844.4368_844.4512_11025.2739;b8^1_1201.6947_0.0000_0.0000;b9^1_1302.7423_0.0000_0.0000;b10^1_1373.7794_0.0000_0.0000;b11^1_1529.8806_1529.8729_40575.4363;y1^1_175.1195_175.1198_9830.8506;y2^1_246.1566_0.0000_0.0000;y3^1_3…	21.7554	34.6793	A2B2C1D1E2F1G3gfedD1E2F1fedcbB5ba	0.00754678	1	0			0	0	Complex	0.0080609	1184.6320	14775.0762	30441.2285	20026.1660	26664.5586	14192.6357
12367	37	12365	12361	0	29.0213,0.0000	3	1300.25	1300.25	0.00146484	3897.73	3897.71	2350.83	N4H5F1S2		1546.88	AGSSPTNKTAR	n[TMT10plex]AGSSPTNK[TMT10plex]TAR	NORMAL	Acrosomal protein KIAA1210	KIAA1210	Q9ULL0	576	2.90553e+06	138.055	10	126.1277_126.1277_126.1277_107843.4922;127.1248_127.1248_127.1248_66581.3125;127.1311_127.1311_127.1310_128054.1641;128.1281_128.1281_128.1281_82609.8828;128.1344_128.1344_128.1343_115552.7266;129.1315_129.1315_129.1316_55584.6484;129.1378_129.1378_129.1377_134369.9062;130.1348_130.1348_130.1348_79508.4688;130.1411_130.1411_130.1410_106162.6797;131.1382_131.1382_131.1381_149365.8906	9	20	N1:[1749.9626930642(875.9891357421875, 257818.75854492188, 2, 1749.962671484375)];N2:[1953.0420930642(977.52978515625, 83200.0224609375, 2, 1953.0439703125)];N2H2:[2277.1476930642(1139.5814208984375, 206345.7724609375, 2, 2277.147241796875)];N2H2F1:[2423.2055930642(1211.56689453125, 591241.3896484375, 2, 2421.1181890625)];N2H3F1:[2585.2583930642(1293.141357421875, 571635.2314453125, 2, 2584.26711…	7	b1^1_301.2079_0.0000_0.0000;b2^1_358.2293_358.2281_7468.9546;b3^1_445.2614_0.0000_0.0000;b4^1_532.2934_0.0000_0.0000;b5^1_629.3462_0.0000_0.0000;b6^1_730.3938_730.4061_48095.8643;b7^1_844.4368_844.4498_57527.9297;b8^1_1201.6947_0.0000_0.0000;b9^1_1302.7423_0.0000_0.0000;b10^1_1373.7794_0.0000_0.0000;b11^1_1529.8806_1529.8707_183574.4893;y1^1_175.1195_175.1186_18021.4453;y2^1_246.1566_0.0000_0.000…	23.8382	69.0007	A2B2C1D1E2F1fF3fedD1E2F1fF3fedcbB5ba	-2.15798e-05	1	0			0	0	Complex	0.0086558	82423.6	58245.2	92319.4	66393.6	88080.2	53384
12564	37	12562	12561	0	29.3833,0.0000	3	1300.25	1300.25	-0.00476074	3897.72	3897.71	2350.83	N4H5F1S2		1546.88	AGSSPTNKTAR	n[TMT10plex]AGSSPTNK[TMT10plex]TAR	NORMAL	Acrosomal protein KIAA1210	KIAA1210	Q9ULL0	576	4.52151e+06	138.055	10	126.1277_126.1277_126.1277_137355.4688;127.1248_127.1248_127.1249_83778.4766;127.1311_127.1311_127.1310_180231.8281;128.1281_128.1281_128.1281_143104.2031;128.1344_128.1344_128.1343_164997.2031;129.1315_129.1315_129.1316_92234.8359;129.1378_129.1378_129.1377_181767.8281;130.1348_130.1348_130.1348_135719.4844;130.1411_130.1411_130.1410_159175.5938;131.1382_131.1382_131.1381_319147.5938	9	19	N1:[1749.9626930642(875.9879150390625, 718916.130859375, 2, 1749.960230078125)];N2:[1953.0420930642(977.5280151367188, 199235.95068359375, 2, 1953.0404302734376)];N2H1:[2115.0948930642(1059.557861328125, 40499.70703125, 2, 2117.10012265625)];N2H2:[2277.1476930642(1140.081787109375, 343159.544921875, 2, 2278.14797421875)];N2H2F1:[2423.2055930642(1212.1121826171875, 1275144.95703125, 2, 2422.208765…	7	b1^1_301.2079_301.2067_7164.9326;b2^1_358.2293_358.2273_11203.0557;b3^1_445.2614_0.0000_0.0000;b4^1_532.2934_0.0000_0.0000;b5^1_629.3462_0.0000_0.0000;b6^1_730.3938_730.4069_85311.5942;b7^1_844.4368_844.4505_138678.9351;b8^1_1201.6947_0.0000_0.0000;b9^1_1302.7423_0.0000_0.0000;b10^1_1373.7794_0.0000_0.0000;b11^1_1529.8806_1529.8704_363538.0713;y1^1_175.1195_175.1185_32920.2383;y2^1_246.1566_0.000…	25.3648	49.7383	A2B2C1D1E2F1G3gfedD1E2F1G3gfedcbB5ba	-0.00246299	1	0			0	0	Complex	0.00466321	137355.4688	83778.4766	180231.8281	143104.2031	164997.2031	92234.8359
19737	37	19736	19733	0	51.0435,0.0000	3	1216.9	1216.89	-0.00109863	3647.66	3647.64	2100.76	N5H4F1S1		1546.88	AGSSPTNKTAR	n[TMT10plex]AGSSPTNK[TMT10plex]TAR	NORMAL	Acrosomal protein KIAA1210	KIAA1210	Q9ULL0	576	476189	138.056	10	126.1277_126.1277_126.1284_13765.9717;127.1248_127.1248_127.1255_13631.9424;127.1311_127.1311_127.1292_698.3482;128.1281_128.1281_128.1288_32222.1484;128.1344_128.1344_128.1349_12127.9688;129.1315_129.1315_129.1322_20134.2344;129.1378_129.1378_129.1358_748.0636;130.1348_130.1348_130.1355_24885.1133;130.1411_130.1411_130.1417_12379.7773;131.1382_131.1382_131.1389_41632.0508	9	22	N1:[1749.9626930642(875.9930419921875, 82594.99462890625, 2, 1749.970483984375)];N2:[1953.0420930642(977.5335083007812, 68954.896484375, 2, 1953.0514166015626)];N2H1:[2115.0948930642(1058.5577392578125, 7238.740234375, 2, 2115.099878515625)];N2H2:[2277.1476930642(1139.5863037109375, 6972.1385498046875, 2, 2277.157007421875)];N2H2F1:[2423.2055930642(1212.619873046875, 10515.065063476562, 2, 2423.2…	7	b1^1_301.2079_0.0000_0.0000;b2^1_358.2293_0.0000_0.0000;b3^1_445.2614_0.0000_0.0000;b4^1_532.2934_0.0000_0.0000;b5^1_629.3462_0.0000_0.0000;b6^1_730.3938_0.0000_0.0000;b7^1_844.4368_844.4531_14148.7188;b8^1_1201.6947_0.0000_0.0000;b9^1_1302.7423_0.0000_0.0000;b10^1_1373.7794_0.0000_0.0000;b11^1_1529.8806_1529.8811_48892.5275;y1^1_175.1195_175.1197_5305.9438;y2^1_246.1566_0.0000_0.0000;y3^1_347.20…	22.1744	53.6434	A2B2C1D1E2F1G3gfedD2dD1E2edcbB5ba	0.00594737	1	1			0	0	Complex	0.0063234	13765.9717	13631.9424	698.3482	32222.1484	12127.9688	20134.2344
15798	37	15797	15792	0	38.1100,0.0000	3	1173.88	1173.88	-0.00402832	3518.62	3518.6	1971.72	N5H5F1		1546.88	AGSSPTNKTAR	n[TMT10plex]AGSSPTNK[TMT10plex]TAR	NORMAL	Acrosomal protein KIAA1210	KIAA1210	Q9ULL0	576	2.09545e+06	138.055	10	126.1277_126.1277_126.1277_115804.2344;127.1248_127.1248_127.1248_66176.4375;127.1311_127.1311_127.1310_134828.2812;128.1281_128.1281_128.1281_102585.4688;128.1344_128.1344_128.1343_117565.7969;129.1315_129.1315_129.1315_76676.5781;129.1378_129.1378_129.1377_109983.0156;130.1348_130.1348_130.1350_77794.4531;130.1411_130.1411_130.1411_157234.7656;131.1382_131.1382_131.1381_140648.4688	10	19	N1:[1749.9626930642(875.9896240234375, 153174.87060546875, 2, 1749.963648046875)];N2:[1953.0420930642(977.52880859375, 100173.73657226562, 2, 1953.0420171875)];N2H2:[2277.1476930642(1140.0858154296875, 9510.886962890625, 2, 2278.156030859375)];N2H2F1:[2423.2055930642(1212.611083984375, 34539.90625, 2, 2423.20656796875)];N3H2F1:[2626.2849930641996(1313.1209716796875, 529743.1684570312, 2, 2624.226…	7	b1^1_301.2079_301.2069_8203.7939;b2^1_358.2293_0.0000_0.0000;b3^1_445.2614_0.0000_0.0000;b4^1_532.2934_0.0000_0.0000;b5^1_629.3462_0.0000_0.0000;b6^1_730.3938_730.4073_26737.2847;b7^1_844.4368_844.4491_27412.3818;b8^1_1201.6947_0.0000_0.0000;b9^1_1302.7423_0.0000_0.0000;b10^1_1373.7794_0.0000_0.0000;b11^1_1529.8806_1529.8723_86472.4419;y1^1_175.1195_175.1187_40408.6953;y2^1_246.1566_0.0000_0.0000…	23.3024	57.7318	A2B2C1D1E2F1fedD2dD1E2F1fedcbB5ba	0.000942483	1	1			0	0	Complex	0.00958543	86453.2	57596.7	92270.5	84309.6	82330.4	68801.7
15533	37	15532	15529	0	37.8255,0.0000	3	1227.89	1227.89	-0.00219727	3680.65	3680.65	2133.77	N5H6F1		1546.88	AGSSPTNKTAR	n[TMT10plex]AGSSPTNK[TMT10plex]TAR	NORMAL	Acrosomal protein KIAA1210	KIAA1210	Q9ULL0	576	1.70107e+06	138.055	10	126.1277_126.1277_126.1276_33100.6562;127.1248_127.1248_127.1247_31355.8555;127.1311_127.1311_127.1309_32412.0664;128.1281_128.1281_128.1281_38687.9375;128.1344_128.1344_128.1343_28797.1270;129.1315_129.1315_129.1314_36542.4336;129.1378_129.1378_129.1376_28279.0332;130.1348_130.1348_130.1348_48176.2656;130.1411_130.1411_130.1409_30802.8711;131.1382_131.1382_131.1381_101745.5078	9	18	N1:[1749.9626930642(875.9879150390625, 60739.654296875, 2, 1749.960230078125)];N2:[1953.0420930642(978.0313720703125, 9323.635131835938, 2, 1954.047144140625)];N2H1:[2115.0948930642(1058.5640869140625, 12396.745361328125, 2, 2115.112573828125)];N2H2:[2277.1476930642(1139.043701171875, 43154.70556640625, 2, 2276.07180234375)];N2H2F1:[2423.2055930642(1212.11083984375, 100265.384765625, 2, 2422.2060…	7	b1^1_301.2079_0.0000_0.0000;b2^1_358.2293_358.2288_1330.5779;b3^1_445.2614_0.0000_0.0000;b4^1_532.2934_0.0000_0.0000;b5^1_629.3462_0.0000_0.0000;b6^1_730.3938_730.4072_12008.4784;b7^1_844.4368_844.4492_14234.5640;b8^1_1201.6947_0.0000_0.0000;b9^1_1302.7423_0.0000_0.0000;b10^1_1373.7794_0.0000_0.0000;b11^1_1529.8806_1529.8706_77620.0771;y1^1_175.1195_175.1186_10694.9863;y2^1_246.1566_0.0000_0.0000…	21.2879	35.4719	A2B2C1D1E2F1fedD1E2F1feE2F1fedcbB5ba	-0.00246299	1	0			0	0	Complex	0.00984067	33100.6562	31355.8555	32412.0664	38687.9375	28797.1270	36542.4336
10803	37	10801	10800	0	26.0822,0.0000	3	1181.57	1181.56	-0.0428467	3541.65	3543.63	1996.75	N6H3F2		1546.88	AGSSPTNKTAR	n[TMT10plex]AGSSPTNK[TMT10plex]TAR	NORMAL	Acrosomal protein KIAA1210	KIAA1210	Q9ULL0	576	1.61769e+06	138.055	10	126.1277_126.1277_126.1276_59201.9062;127.1248_127.1248_127.1247_46058.6367;127.1311_127.1311_127.1309_57807.8672;128.1281_128.1281_128.1280_66225.4141;128.1344_128.1344_128.1342_62391.3008;129.1315_129.1315_129.1314_71435.5938;129.1378_129.1378_129.1376_60410.9297;130.1348_130.1348_130.1348_82291.1406;130.1411_130.1411_130.1409_49476.2109;131.1382_131.1382_131.1380_245252.2969	9	18	N1:[1749.9626930642(875.9877319335938, 70374.0712890625, 2, 1749.9598638671876)];N2:[1953.0420930642(977.5270385742188, 21603.52490234375, 2, 1953.0384771484376)];N2H1:[2115.0948930642(1058.5516357421875, 15216.697021484375, 2, 2115.087671484375)];N2H2:[2277.1476930642(1139.576416015625, 65832.4296875, 2, 2277.13723203125)];N2H2F1:[2423.2055930642(1212.1068115234375, 170094.47778320312, 2, 2422.1…	7	b1^1_301.2079_301.2064_2402.2012;b2^1_358.2293_0.0000_0.0000;b3^1_445.2614_0.0000_0.0000;b4^1_532.2934_0.0000_0.0000;b5^1_629.3462_0.0000_0.0000;b6^1_730.3938_730.4074_3978.8657;b7^1_844.4368_844.4471_18039.7092;b8^1_1201.6947_0.0000_0.0000;b9^1_1302.7423_0.0000_0.0000;b10^1_1373.7794_0.0000_0.0000;b11^1_1529.8806_1529.8651_58748.5808;y1^1_175.1195_175.1186_39331.9766;y2^1_246.1566_0.0000_0.0000;…	22.6981	82.6632	A2B2C1D1E2F2fF5fedD1E2F2fedcbB5ba	-0.00503896	1	0			0	0	Complex	0.00906344	59201.9062	46058.6367	57807.8672	66225.4141	62391.3008	71435.5938
28154	37	28153	28152	0	69.7059,0.0000	3	1168.55	1168.55	0.0106201	3502.63	3500.57	1581.56	N3H6		1919.02	AGTGPASPSANATTMK	n[TMT10plex]AGTGPASPSANATTMK[TMT10plex]	NORMAL	Contactin-2	CNTN2	Q02246	904	2.80631e+06	138.056	10	126.1277_126.1277_126.1283_265898.5625;127.1248_127.1248_127.1255_73651.4609;127.1311_127.1311_127.1317_238865.5938;128.1281_128.1281_128.1289_95277.4453;128.1344_128.1344_128.1350_198384.4844;129.1315_129.1315_129.1323_60287.3516;129.1378_129.1378_129.1384_141684.9844;130.1348_130.1348_130.1355_28426.3301;130.1411_130.1411_130.1418_287060.9375;131.1382_131.1382_131.1388_42652.6875	9	8	N1:[2122.0982010641997(708.0305786132812, 105796.80859375, 3, 2121.0683358398437)];N2:[2325.1776010641997(1164.61376953125, 1200435.00390625, 2, 2327.2119390625)];N2H1:[2487.2304010641997(1245.6378173828125, 335277.61328125, 2, 2489.260034765625)];N3H2:[2852.3626010641997(1428.207275390625, 1996804.96875, 2, 2854.39895078125)];N3H3:[3014.4154010641996(1508.741943359375, 2203510.908203125, 2, 3015…	8	b1^1_301.2079_0.0000_0.0000;b2^1_358.2293_0.0000_0.0000;b3^1_459.2770_0.0000_0.0000;b4^1_516.2985_0.0000_0.0000;b5^1_613.3512_0.0000_0.0000;b6^1_684.3884_0.0000_0.0000;b7^1_771.4204_771.4103_8904.3203;b8^1_868.4731_0.0000_0.0000;b9^1_955.5052_0.0000_0.0000;b10^1_1026.5423_0.0000_0.0000;b11^1_1140.5852_0.0000_0.0000;b12^1_1211.6223_0.0000_0.0000;b13^1_1312.6700_0.0000_0.0000;b14^1_1413.7177_0.0000…	22.0836	3.39781	A2B2C1D1E1edD2dD1E1eE1edcba	2.02963	0	1			0	0	High mannose	0.00909091	265898.5625	73651.4609	238865.5938	95277.4453	198384.4844	60287.3516
25203	37	25202	25193	0	56.5601,0.0000	3	1325.23	1324.56	-2.01855	3970.65	3972.66	2108.74	N4H8		1863.92	AGVNSDSPNNCSGK	n[TMT10plex]AGVNSDSPNNC[Carbamidomethyl]SGK[TMT10plex]	NORMAL	Lysine-specific demethylase 3A	KDM3A	Q9Y4C1	466	1.02515e+06	138.055	10	126.1277_126.1277_126.1277_79794.3594;127.1248_127.1248_127.1247_91012.5859;127.1311_127.1311_127.1309_85983.0703;128.1281_128.1281_128.1281_93902.0625;128.1344_128.1344_128.1343_76949.2344;129.1315_129.1315_129.1314_104649.3750;129.1378_129.1378_129.1376_78520.4219;130.1348_130.1348_130.1348_97520.4375;130.1411_130.1411_130.1410_78964.7031;131.1382_131.1382_131.1381_96473.0781	9	12	N1:[2066.9944627878(1034.51513671875, 14911.498046875, 2, 2067.0146734375)];N2H2:[2594.1794627878(1298.093017578125, 23445.48486328125, 2, 2594.17043515625)];N2H3:[2756.2322627877998(1378.63818359375, 143410.693359375, 2, 2755.2607671875)];N4H4:[3324.4438627878(1108.139404296875, 12743.12353515625, 3, 3321.394812890625)];N4H3:[3162.3910627877995(1055.4794921875, 12908.418212890625, 3, 3163.415076…	8	b1^1_301.2079_301.2068_12051.4023;b2^1_358.2293_358.2285_2568.5273;b3^1_457.2977_457.2967_3465.2549;b4^1_571.3407_0.0000_0.0000;b5^1_658.3727_0.0000_0.0000;b6^1_773.3996_0.0000_0.0000;b7^1_860.4317_0.0000_0.0000;b8^1_957.4844_0.0000_0.0000;b9^1_1071.5274_0.0000_0.0000;b10^1_1185.5703_0.0000_0.0000;b11^1_1345.6009_0.0000_0.0000;b12^1_1432.6330_1432.6370_2048.4473;b13^1_1489.6544_0.0000_0.0000;b14^…	22.15	21.5196	A2B2C1D1E2F1feE2F1fedD1E1eE1F1fedcba	0.0202106	0	0		True	0	0	Hybrid	0.00831749	79794.3594	91012.5859	85983.0703	93902.0625	76949.2344	104649.3750
22635	37	22634	22627	0	51.7555,0.0000	4	1010.71	1010.46	-0.998535	4037.81	4038.76	2715.96	N5H6F1S2		1322.8	AGVYNLTK	n[TMT10plex]AGVYNLTK[TMT10plex]	NORMAL	Peroxisomal trans-2-enoyl-CoA reductase	PECR	Q9BY49	180	1.23532e+06	138.055	10	126.1277_126.1277_126.1277_113422.9297;127.1248_127.1248_127.1248_87814.5078;127.1311_127.1311_127.1310_99066.6641;128.1281_128.1281_128.1282_95730.1562;128.1344_128.1344_128.1343_95318.2031;129.1315_129.1315_129.1316_79173.8281;129.1378_129.1378_129.1377_110637.2109;130.1348_130.1348_130.1349_106953.8203;130.1411_130.1411_130.1411_120862.3828;131.1382_131.1382_131.1382_161670.6406	9	29	N1:[1525.8757770642(763.9356079101562, 298754.0693359375, 2, 1525.8556158203126)];N2H2:[2053.0607770642(1027.0291748046875, 67356.6337890625, 2, 2052.042749609375)];N2H2F1:[2199.1186770642(1100.585205078125, 17473.7763671875, 2, 2199.15481015625)];N2H3F1:[2361.1714770642(1181.6041259765625, 30821.958984375, 2, 2361.192651953125)];N2H3:[2215.1135770642(1108.0400390625, 63611.69189453125, 2, 2214.0…	7	b1^1_301.2079_301.2074_3323.1270;b2^1_358.2293_0.0000_0.0000;b3^1_457.2977_0.0000_0.0000;b4^1_620.3611_0.0000_0.0000;b5^1_734.4040_0.0000_0.0000;b6^1_847.4881_847.4865_5779.8894;b7^1_948.5357_0.0000_0.0000;b8^1_1305.7936_0.0000_0.0000;y1^1_376.2763_376.2751_83630.8945;y2^1_477.3240_477.3235_18720.6311;y3^1_590.4080_590.4064_9944.3860;y4^1_704.4509_704.4519_11953.8359;y5^1_867.5143_0.0000_0.0000;y…	30.022	28.1529	A2B2C1D1E2F1fF3feE2F2G3gfedD1E1eE1edcbB5ba	-0.0201612	1	0			0	0	Hybrid	0.00157895	113422.9297	87814.5078	99066.6641	95730.1562	95318.2031	79173.8281
9953	37	9952	9945	0	25.1490,0.0000	3	978.416	978.42	0.0135498	2932.24	2932.24	1872.65	N3H6S1		1059.59	AINDTAAR	n[TMT10plex]AINDTAAR	NORMAL	Desmocollin-2	DSC2	Q02487	629	315730	138.055	10	126.1277_126.1277_126.1275_13863.8477;127.1248_127.1248_127.1246_9216.1787;127.1311_127.1311_127.1309_12473.0645;128.1281_128.1281_128.1280_14688.5381;128.1344_128.1344_128.1341_13307.3018;129.1315_129.1315_129.1313_15771.2334;129.1378_129.1378_129.1374_8936.7461;130.1348_130.1348_130.1347_14578.0342;130.1411_130.1411_130.1409_14005.3652;131.1382_131.1382_131.1380_13140.4424	9	12	N1:[1262.6669570642(1263.6722412109375, 17207.5322265625, 1, 1262.6644412109374)];N2:[1465.7463570641999(733.8786010742188, 9883.837890625, 2, 1465.7416021484376)];N2H1:[1627.7991570641998(815.408203125, 7533.432861328125, 2, 1628.80080625)];N2H2:[1789.8519570642(895.9298095703125, 23858.517211914062, 2, 1789.844019140625)];N2H3:[1951.9047570641999(976.9563598632812, 47412.51171875, 2, 1951.89711…	7	b1^1_301.2079_301.2061_2625.9258;b2^1_414.2919_414.2910_910.4875;b3^1_528.3349_0.0000_0.0000;b4^1_643.3618_643.3550_1038.1409;b5^1_744.4095_0.0000_0.0000;b6^1_815.4466_0.0000_0.0000;b7^1_886.4837_0.0000_0.0000;b8^1_1042.5848_0.0000_0.0000;y1^1_175.1195_175.1186_9798.2402;y2^1_246.1566_0.0000_0.0000;y3^1_317.1937_0.0000_0.0000;y4^1_418.2414_418.2394_10952.4033;y5^1_533.2683_533.2649_1231.6726;y6^1…	25.7933	35.8704	A2B2C1D1E2F1G3gfedD1E1eE1edcba	-0.00251585	0	0			0	0	Hybrid	0.00572995	13863.8477	9216.1787	12473.0645	14688.5381	13307.3018	15771.2334
22633	37	22632	22627	0	54.6072,0.0000	3	990.125	989.794	-0.99353	2966.36	2967.37	1419.5	N3H5		1547.87	AINNSFAPEK	n[TMT10plex]AINNSFAPEK[TMT10plex]	NORMAL	DNA replication ATP-dependent helicase/nuclease DNA2	DNA2	P51530	171	201131	138.056	10	126.1277_126.1277_126.1283_37476.8164;127.1248_127.1248_127.1254_40223.3438;127.1311_127.1311_127.1316_39064.6289;128.1281_128.1281_128.1288_36397.2773;128.1344_128.1344_128.1349_29136.8203;129.1315_129.1315_129.1321_36821.9922;129.1378_129.1378_129.1383_32121.7324;130.1348_130.1348_130.1355_36291.7578;130.1411_130.1411_130.1417_37936.1289;131.1382_131.1382_131.1388_35485.5156	9	8	N1:[1750.9507320642(875.97021484375, 39621.95471191406, 2, 1749.9248296875)];N2:[1954.0301320642(978.0120239257812, 1118837.267578125, 2, 1954.0084478515626)];N2H1:[2116.0829320642(1058.5374755859375, 85845.41455078125, 2, 2115.059351171875)];N2H2:[2278.1357320642(1139.5689697265625, 20385.99609375, 2, 2277.122339453125)];N3H2:[2481.2151320642(1241.1029052734375, 96258.84204101562, 2, 2480.190210…	6	b1^1_301.2079_301.2081_12091.3320;b2^1_414.2919_414.2926_16518.1321;b3^1_528.3349_0.0000_0.0000;b4^1_642.3778_0.0000_0.0000;b5^1_729.4098_0.0000_0.0000;b6^1_876.4782_0.0000_0.0000;b7^1_947.5153_0.0000_0.0000;b8^1_1044.5681_0.0000_0.0000;b9^1_1173.6107_0.0000_0.0000;b10^1_1530.8686_0.0000_0.0000;y1^1_376.2763_376.2770_27153.7806;y2^1_505.3189_505.3199_13186.4883;y3^1_602.3716_602.3729_15587.1177;y…	18.7657	9.49969	A2B2C1D1dD2dD1E1eE1edcba	-1.0259	0	1			0	0	High mannose	0.00590717	37476.8164	40223.3438	39064.6289	36397.2773	29136.8203	36821.9922
17932	37	17931	17930	0	47.0280,0.0000	3	1106.52	1106.51	-0.00439453	3316.52	3316.51	1768.64	N4H5F1		1547.87	AINNSFAPEK	n[TMT10plex]AINNSFAPEK[TMT10plex]	NORMAL	DNA replication ATP-dependent helicase/nuclease DNA2	DNA2	P51530	171	883525	138.056	10	126.1277_126.1277_126.1284_25682.5176;127.1248_127.1248_127.1255_21748.2148;127.1311_127.1311_127.1317_24251.2168;128.1281_128.1281_128.1288_28390.5039;128.1344_128.1344_128.1350_27055.7168;129.1315_129.1315_129.1322_27375.7012;129.1378_129.1378_129.1384_30053.5371;130.1348_130.1348_130.1356_34412.3594;130.1411_130.1411_130.1418_28681.9590;131.1382_131.1382_131.1388_90080.9531	9	15	N1:[1750.9507320642(1751.961669921875, 27953.5654296875, 1, 1750.953869921875)];N2:[1954.0301320642(978.0236206054688, 42013.11328125, 2, 1954.0316412109376)];N2H1:[2116.0829320642(1059.053466796875, 52715.844482421875, 2, 2116.09133359375)];N2H2:[2278.1357320642(1139.5728759765625, 124165.88940429688, 2, 2277.130151953125)];N2H2F1:[2424.1936320642(1212.605224609375, 273472.1865234375, 2, 2423.19…	7	b1^1_301.2079_0.0000_0.0000;b2^1_414.2919_0.0000_0.0000;b3^1_528.3349_0.0000_0.0000;b4^1_642.3778_0.0000_0.0000;b5^1_729.4098_729.4008_805.5971;b6^1_876.4782_876.4854_207403.4082;b7^1_947.5153_0.0000_0.0000;b8^1_1044.5681_0.0000_0.0000;b9^1_1173.6107_1173.6155_2786.6160;b10^1_1530.8686_1530.8632_34625.8406;y1^1_376.2763_376.2770_27302.5583;y2^1_505.3189_505.3177_1619.8098;y3^1_602.3716_0.0000_0.0…	24.5691	56.8645	A2B2C1D1E2F1fedD1E2F1fedcbB5ba	0.00313786	1	0			0	0	Complex	0.00188147	25682.5176	21748.2148	24251.2168	28390.5039	27055.7168	27375.7012
25789	37	25788	25777	0	63.4424,0.0000	3	1300.58	1300.58	-0.00769043	3898.71	3898.7	2350.83	N4H5F1S2		1547.87	AINNSFAPEK	n[TMT10plex]AINNSFAPEK[TMT10plex]	NORMAL	DNA replication ATP-dependent helicase/nuclease DNA2	DNA2	P51530	171	807088	138.056	10	126.1277_126.1277_126.1284_34424.9727;127.1248_127.1248_127.1255_23020.3633;127.1311_127.1311_127.1317_38870.9062;128.1281_128.1281_128.1289_30947.0098;128.1344_128.1344_128.1351_34266.4336;129.1315_129.1315_129.1323_24007.0371;129.1378_129.1378_129.1384_44127.4727;130.1348_130.1348_130.1356_28671.4043;130.1411_130.1411_130.1418_35123.7188;131.1382_131.1382_131.1389_58981.6172	9	21	N1:[1750.9507320642(1751.9561767578125, 23970.832763671875, 1, 1750.9483767578124)];N2:[1954.0301320642(978.527587890625, 28944.175537109375, 2, 1955.03957578125)];N2H1:[2116.0829320642(1059.5552978515625, 24572.297119140625, 2, 2117.094995703125)];N2H2:[2278.1357320642(1139.579833984375, 112721.78759765625, 2, 2277.14406796875)];N2H2F1:[2424.1936320642(1213.610595703125, 201190.6141357422, 2, 24…	7	b1^1_301.2079_0.0000_0.0000;b2^1_414.2919_0.0000_0.0000;b3^1_528.3349_0.0000_0.0000;b4^1_642.3778_642.3791_914.8937;b5^1_729.4098_0.0000_0.0000;b6^1_876.4782_876.4855_468521.5933;b7^1_947.5153_0.0000_0.0000;b8^1_1044.5681_1044.5740_8234.9359;b9^1_1173.6107_1173.6102_8714.7228;b10^1_1530.8686_1530.8656_72237.7793;y1^1_376.2763_376.2771_33027.5933;y2^1_505.3189_505.3181_1014.5784;y3^1_602.3716_0.00…	24.7638	65.6678	A2B2C1D1E2F1fF3fedD1E2F1fF3fedcbB5ba	-0.00235531	1	0			0	0	Complex	0.00188857	50254.5	30419.3	50263.4	41164.7	44024.2	32017.3
19031	37	19030	19025	0	44.8900,0.0000	4	975.437	975.435	-0.0065918	3897.71	3898.7	2350.83	N4H5F1S2		1547.87	AINNSFAPEK	n[TMT10plex]AINNSFAPEK[TMT10plex]	NORMAL	DNA replication ATP-dependent helicase/nuclease DNA2	DNA2	P51530	171	2.27473e+06	138.055	10	126.1277_126.1277_126.1277_98670.9766;127.1248_127.1248_127.1248_88288.2891;127.1311_127.1311_127.1310_128951.6562;128.1281_128.1281_128.1281_116959.9844;128.1344_128.1344_128.1343_106373.3594;129.1315_129.1315_129.1316_67436.5781;129.1378_129.1378_129.1377_151019.3594;130.1348_130.1348_130.1349_103723.4766;130.1411_130.1411_130.1411_164731.4844;131.1382_131.1382_131.1381_138418.6875	9	18	N1:[1750.9507320642(875.9887084960938, 320684.005859375, 2, 1749.9618169921876)];N2:[1954.0301320642(978.0307006835938, 45784.42578125, 2, 1954.0458013671876)];N2H1:[2116.0829320642(706.3731079101562, 23741.41650390625, 3, 2116.0959237304687)];N2H2:[2278.1357320642(760.3910522460938, 57788.568359375, 3, 2278.149756738281)];N2H2F1:[2424.1936320642(1212.1082763671875, 1044999.80078125, 2, 2422.2009…	8	b1^1_301.2079_0.0000_0.0000;b2^1_414.2919_0.0000_0.0000;b3^1_528.3349_0.0000_0.0000;b4^1_642.3778_642.3739_3824.3799;b5^1_729.4098_729.3984_9923.4248;b6^1_876.4782_0.0000_0.0000;b7^1_947.5153_0.0000_0.0000;b8^1_1044.5681_0.0000_0.0000;b9^1_1173.6107_1173.6243_9661.4688;b10^1_1530.8686_1530.8660_88954.4082;y1^1_376.2763_376.2750_118802.1699;y2^1_505.3189_0.0000_0.0000;y3^1_602.3716_602.3696_4306.2…	32.5209	39.796	A2B2C1D1E2F1G3gfedD1E2F1G3gfedcbB5ba	-0.989416	1	0			A2B2C1D1E2F1G3gfeE2edD1E2eE2F1fedcbB5ba	0	Complex	0.0010805	98670.9766	88288.2891	128951.6562	116959.9844	106373.3594	67436.5781
25863	37	25862	25854	0	64.9393,0.0000	3	1314.26	1313.91	-1.03564	3938.71	3939.73	2391.86	N5H4F1S2		1547.87	AINNSFAPEK	n[TMT10plex]AINNSFAPEK[TMT10plex]	NORMAL	DNA replication ATP-dependent helicase/nuclease DNA2	DNA2	P51530	171	647628	204.087	10	126.1277_126.1277_126.1283_52706.6250;127.1248_127.1248_127.1255_30099.1230;127.1311_127.1311_127.1316_51729.6758;128.1281_128.1281_128.1288_53657.0586;128.1344_128.1344_128.1350_64769.9531;129.1315_129.1315_129.1322_39585.6914;129.1378_129.1378_129.1384_54370.0234;130.1348_130.1348_130.1355_64457.4688;130.1411_130.1411_130.1416_37643.0312;131.1382_131.1382_131.1388_201957.8594	9	23	N1:[1750.9507320642(1751.9622802734375, 24292.484130859375, 1, 1750.9544802734374)];N2:[1954.0301320642(978.5266723632812, 18370.343505859375, 2, 1955.0377447265626)];N2H1:[2116.0829320642(1059.0506591796875, 26975.995971679688, 2, 2116.085718359375)];N2H2:[2278.1357320642(1140.58447265625, 53849.421875, 2, 2279.1533453125)];N2H2F1:[2424.1936320642(1212.609375, 256495.8154296875, 2, 2423.20315)];…	7	b1^1_301.2079_0.0000_0.0000;b2^1_414.2919_0.0000_0.0000;b3^1_528.3349_0.0000_0.0000;b4^1_642.3778_0.0000_0.0000;b5^1_729.4098_0.0000_0.0000;b6^1_876.4782_876.4852_428774.2681;b7^1_947.5153_0.0000_0.0000;b8^1_1044.5681_0.0000_0.0000;b9^1_1173.6107_1173.6144_4366.5710;b10^1_1530.8686_1530.8621_49048.7419;y1^1_376.2763_376.2769_38999.0596;y2^1_505.3189_505.3150_1110.4406;y3^1_602.3716_0.0000_0.0000;…	26.5828	44.1771	A2B2C1D1E2F2G3gfedD1E2F1G3gfedcbB5ba	0.00374821	1	0			A2B2C1D1E2F1G3gfeE2F1fF3fedD1E1edcbB5ba	0	Complex	0.00409074	52706.6250	30099.1230	51729.6758	53657.0586	64769.9531	39585.6914
25688	37	25686	25679	0	53.1768,0.0000	4	1110.24	1110.74	2.00391	4438.95	4437.95	1216.42	N2H5		3221.53	AINQGNYGWQAGNHSAFWGMTLDEGIR	n[TMT10plex]AINQGNYGWQAGNHSAFWGMTLDEGIR	NORMAL	Tubulointerstitial nephritis antigen-like	TINAGL1	Q9GZM7	161	1.39042e+06	138.055	10	126.1277_126.1277_126.1277_123490.5391;127.1248_127.1248_127.1248_110307.2656;127.1311_127.1311_127.1310_121344.2031;128.1281_128.1281_128.1282_145697.1094;128.1344_128.1344_128.1343_145999.5469;129.1315_129.1315_129.1315_141607.7031;129.1378_129.1378_129.1377_149867.8594;130.1348_130.1348_130.1349_162753.7031;130.1411_130.1411_130.1411_138711.1875;131.1382_131.1382_131.1382_152187.6562	9	5	N1:[3424.6098020642003(1142.5421142578125, 1821220.96875, 3, 3424.6029427734375)];N2:[3627.6892020642003(1210.2318115234375, 103361.33984375, 3, 3627.6720345703125)];N2H1:[3789.7420020642003(1264.5865478515625, 48096.0087890625, 3, 3790.7362435546875)];N2H2:[3951.7948020642(1318.2666015625, 84413.8896484375, 3, 3951.7764046875)];pep:[3221.5304020642(1075.1861572265625, 44414.4755859375, 3, 3222.5…	21	b1^1_301.2079_301.2073_21794.1250;b2^1_414.2919_414.2909_20141.8867;b3^1_528.3349_528.3338_22231.5752;b4^1_656.3934_656.3902_6040.2329;b5^1_713.4149_0.0000_0.0000;b6^1_827.4578_827.4531_12535.0273;b7^1_990.5212_990.5190_15778.7559;b8^1_1047.5426_1047.5416_51317.4385;b9^1_1233.6219_1233.6201_18627.6641;b10^1_1361.6805_1361.6794_20074.4307;b11^1_1432.7176_1432.7073_6188.1353;b12^1_1489.7391_0.0000_…	86.5057	5.37071	A2B2C1D1dD1E1eE1edcba	-0.00685929	0	0			0	0	High mannose	0	123490.5391	110307.2656	121344.2031	145697.1094	145999.5469	141607.7031
29832	37	29831	29821	0	72.9898,0.0000	3	1014.82	1014.81	-0.019043	3041.41	3041.4	1378.48	N2H6		1662.92	AIQLTSDESNK	n[TMT10plex]AIQLTSDESNK[TMT10plex]	NORMAL	Mitogen-activated protein kinase kinase kinase 21	MAP3K21	Q5TCX8	565	751869	204.087	10	126.1277_126.1277_126.1283_101554.4531;127.1248_127.1248_127.1255_39088.2422;127.1311_127.1311_127.1316_97784.5469;128.1281_128.1281_128.1288_55438.5430;128.1344_128.1344_128.1349_81656.9609;129.1315_129.1315_129.1322_51759.2344;129.1378_129.1378_129.1383_84523.6172;130.1348_130.1348_130.1355_60180.2305;130.1411_130.1411_130.1416_89076.6719;131.1382_131.1382_131.1388_45526.2227	9	6	N1:[1865.9988040642(934.0166625976562, 1391432.880859375, 2, 1866.0177251953126)];N2:[2069.0782040642(1036.0592041015625, 73351.97607421875, 2, 2070.102808203125)];N2H1:[2231.1310040641997(1116.5828857421875, 86794.7666015625, 2, 2231.150171484375)];N2H2:[2393.1838040641996(1197.6077880859375, 58139.146484375, 2, 2393.199976171875)];N2H3:[2555.2366040642(1278.637451171875, 82687.9306640625, 2, 25…	7	b1^1_301.2079_301.2084_1585.8330;b2^1_414.2919_0.0000_0.0000;b3^1_542.3505_542.3532_14297.1191;b4^1_655.4346_0.0000_0.0000;b5^1_756.4823_0.0000_0.0000;b6^1_843.5143_0.0000_0.0000;b7^1_958.5412_0.0000_0.0000;b8^1_1087.5838_0.0000_0.0000;b9^1_1174.6158_1174.6238_1697.7750;b10^1_1288.6588_1288.6775_3548.9313;b11^1_1645.9167_0.0000_0.0000;y1^1_376.2763_376.2768_66312.4912;y2^1_490.3192_490.3241_19131…	21.3231	5.37248	A2B2C1D1E1edD1E1eE1edcba	0.0189211	0	0			0	0	High mannose	0.00927516	276061	55147.9	256330	67179.3	182307	52683.6
28436	37	28434	28427	0	58.1638,0.0000	4	1201.55	1201.3	-1.01221	4801.16	4801.18	2059.73	N4H5F1S1		2741.44	AKLDAFFALEGFPTEPNSSSR	n[TMT10plex]AK[TMT10plex]LDAFFALEGFPTEPNSSSR	NORMAL	Extracellular superoxide dismutase [Cu-Zn]	SOD3	P08294	107	2.4634e+06	138.055	10	126.1277_126.1277_126.1276_102320.9609;127.1248_127.1248_127.1247_85549.2422;127.1311_127.1311_127.1309_78442.5000;128.1281_128.1281_128.1281_102277.5391;128.1344_128.1344_128.1343_93829.1406;129.1315_129.1315_129.1314_108907.3750;129.1378_129.1378_129.1376_101836.4219;130.1348_130.1348_130.1348_94411.2969;130.1411_130.1411_130.1410_104428.4844;131.1382_131.1382_131.1381_192129.3438	9	16	N1:[2944.5224200642006(1472.75390625, 517913.609375, 2, 2943.4922125)];N2:[3147.6018200642006(1050.201904296875, 120989.978515625, 3, 3147.582312890625)];N2H1:[3309.6546200642006(1655.8394775390625, 129898.701171875, 2, 3309.663355078125)];N2H2:[3471.7074200642005(1736.3272705078125, 339232.1767578125, 2, 3470.638941015625)];N2H2F1:[3617.7653200642008(1809.37060546875, 413089.740234375, 2, 3616.7…	15	b1^1_301.2079_301.2067_18679.9707;b2^1_658.4658_658.4622_28824.9077;b3^1_771.5498_771.5468_7020.7378;b4^1_886.5768_886.5748_137090.1250;b5^1_957.6139_957.6092_19405.6162;b6^1_1104.6823_1104.6804_37353.1650;b7^1_1251.7507_1251.7402_26295.2725;b8^1_1322.7878_1322.7902_44396.3740;b9^1_1435.8719_1435.8602_25106.9258;b10^1_1564.9145_1564.9161_40382.7451;b11^1_1621.9360_0.0000_0.0000;b12^1_1769.0044_17…	57.2075	32.5207	A2B2C1D1E2F1G3gfedD1E2F1fedcbB5ba	-1.03021	1	0			0	0	Complex	0	102320.9609	85549.2422	78442.5000	102277.5391	93829.1406	108907.3750
48175	37	48174	48173	0	99.0395,0.0000	4	1274.32	1274.58	1.03564	5094.28	5092.27	2350.83	N4H5F1S2		2741.44	AKLDAFFALEGFPTEPNSSSR	n[TMT10plex]AK[TMT10plex]LDAFFALEGFPTEPNSSSR	NORMAL	Extracellular superoxide dismutase [Cu-Zn]	SOD3	P08294	107	1.79233e+06	138.055	10	126.1277_126.1277_126.1276_57402.8164;127.1248_127.1248_127.1247_61167.0156;127.1311_127.1311_127.1309_53091.5820;128.1281_128.1281_128.1281_66053.1953;128.1344_128.1344_128.1343_53842.3125;129.1315_129.1315_129.1315_73233.0469;129.1378_129.1378_129.1376_65159.3750;130.1348_130.1348_130.1348_65852.6953;130.1411_130.1411_130.1410_64536.6445;131.1382_131.1382_131.1381_140018.7344	9	16	N1:[2944.5224200642006(1472.759033203125, 320649.33984375, 2, 2943.50246640625)];N2:[3147.6018200642006(1050.206787109375, 42820.0927734375, 3, 3147.596961328125)];N2H1:[3309.6546200642006(1655.8260498046875, 57562.40625, 2, 3309.636499609375)];N2H2:[3471.7074200642005(1735.821533203125, 216559.119140625, 2, 3469.62746640625)];N2H2F1:[3617.7653200642008(1809.3477783203125, 305320.0966796875, 2, 3…	14	b1^1_301.2079_301.2068_8939.1416;b2^1_658.4658_658.4634_17599.2058;b3^1_771.5498_771.5472_5384.8140;b4^1_886.5768_886.5744_80196.3594;b5^1_957.6139_957.6082_14050.1895;b6^1_1104.6823_1104.6732_21453.9951;b7^1_1251.7507_1251.7435_18702.0732;b8^1_1322.7878_1322.7737_17681.1689;b9^1_1435.8719_1435.8656_12685.9180;b10^1_1564.9145_1564.9061_18759.7124;b11^1_1621.9360_0.0000_0.0000;b12^1_1769.0044_1768…	48.531	24.0654	A2B2C1D1E2F1G3gfF3fedD1E2F1fedcbB5ba	-1.01995	1	0			0	0	Complex	0	57402.8164	61167.0156	53091.5820	66053.1953	53842.3125	73233.0469
35745	37	35744	35741	0	82.4125,0.0000	3	1127.53	1126.86	-2.00317	3377.55	3379.52	892.317	N2H3		2487.21	ALAGLVYNASGSEHCYDIYR	n[TMT10plex]ALAGLVYNASGSEHC[Carbamidomethyl]YDIYR	NORMAL	Dipeptidyl peptidase 2	DPP7	Q9UHL4	315	601963	138.056	10	126.1277_126.1277_126.1285_157934.6719;127.1248_127.1248_127.1256_174301.2500;127.1311_127.1311_127.1317_179761.0156;128.1281_128.1281_128.1289_224681.3281;128.1344_128.1344_128.1351_167799.9375;129.1315_129.1315_129.1323_213315.9062;129.1378_129.1378_129.1384_151584.8438;130.1348_130.1348_130.1356_237891.3750;130.1411_130.1411_130.1418_187102.3906;131.1382_131.1382_131.1389_335725.2812	9	6	N1:[2690.2849447878(1344.63623046875, 1585957.25, 2, 2687.2568609375)];N2:[2893.3643447878003(966.13525390625, 138706.42114257812, 3, 2895.38236171875)];N2H1:[3055.4171447878(1019.1437377929688, 352109.2822265625, 3, 3054.407813378906)];N2H2:[3217.4699447878(1072.8272705078125, 1943731.0317382812, 3, 3215.4584115234375)];N2H3:[3379.5227447878(1128.5203857421875, 2124574.9873046875, 3, 3382.537757…	22	b1^1_301.2079_301.2085_68776.6504;b2^1_414.2919_414.2932_66725.8242;b3^1_485.3290_485.3308_57430.7678;b4^1_542.3505_542.3522_135831.0642;b5^1_655.4346_655.4366_196421.4316;b6^1_754.5030_754.5055_136545.7969;b7^1_917.5663_917.5671_24802.5161;b8^1_1031.6092_1031.6078_27066.5674;b9^1_1102.6464_1102.6495_7053.7810;b10^1_1189.6784_0.0000_0.0000;b11^1_1246.6999_0.0000_0.0000;b12^1_1333.7319_0.0000_0.00…	132.269	18.0537	A2B2C1D1dD1dcba	1.01301	0	0			0	0	Unknow	0	141733	117897	134463	145282	147855	152294
42794	37	42793	42790	0	99.0976,0.0000	2	1309.28	1309.6	0.631592	2617.18	2614.23	1038.38	N2H3F1		1575.86	ALGFENATQALGR	n[TMT10plex]ALGFENATQALGR	NORMAL	Galectin-3-binding protein	LGALS3BP	Q08380	69	433126	138.056	10	126.1277_126.1277_126.1284_39500.2148;127.1248_127.1248_127.1255_35228.8555;127.1311_127.1311_127.1316_45593.8281;128.1281_128.1281_128.1288_44889.2539;128.1344_128.1344_128.1350_42309.0781;129.1315_129.1315_129.1322_46644.6172;129.1378_129.1378_129.1384_54783.3906;130.1348_130.1348_130.1356_50334.3320;130.1411_130.1411_130.1417_45611.8711;131.1382_131.1382_131.1389_55616.3555	9	9	N1:[1778.9365910641998(890.4795532226562, 16622.09130859375, 2, 1778.9435064453126)];N2H1:[2144.0687910641996(1073.0462646484375, 26403.430541992188, 2, 2144.076929296875)];N2H2:[2306.1215910641995(1154.0701904296875, 13136.49560546875, 2, 2306.124780859375)];N2H2F1:[2452.1794910641997(1227.1019287109375, 31778.382202148438, 2, 2452.188257421875)];N2H3F1:[2614.2322910641997(1306.657958984375, 483…	12	b1^1_301.2079_301.2087_7473.9004;b2^1_414.2919_414.2929_1761.7344;b3^1_471.3134_471.3147_1570.5175;b4^1_618.3818_0.0000_0.0000;b5^1_747.4244_747.4243_6651.5559;b6^1_861.4673_0.0000_0.0000;b7^1_932.5044_932.5040_1385.1686;b8^1_1033.5521_0.0000_0.0000;b9^1_1161.6107_0.0000_0.0000;b10^1_1232.6478_0.0000_0.0000;b11^1_1345.7319_0.0000_0.0000;b12^1_1402.7533_0.0000_0.0000;b13^1_1558.8545_0.0000_0.0000;…	49.9784	23.7068	A2B2C1D1dD1dcbB5ba	0.00691538	1	0			0	0	Unknow	0	39500.2148	35228.8555	45593.8281	44889.2539	42309.0781	46644.6172
28249	37	28248	28243	0	62.1999,0.0000	3	878.085	878.08	-0.0161133	2631.22	2630.23	1054.37	N2H4		1575.86	ALGFENATQALGR	n[TMT10plex]ALGFENATQALGR	NORMAL	Galectin-3-binding protein	LGALS3BP	Q08380	69	927429	138.055	10	126.1277_126.1277_126.1278_113166.9766;127.1248_127.1248_127.1249_85981.7812;127.1311_127.1311_127.1310_100043.0938;128.1281_128.1281_128.1282_103551.9766;128.1344_128.1344_128.1344_107064.2656;129.1315_129.1315_129.1316_84327.3203;129.1378_129.1378_129.1377_130252.1641;130.1348_130.1348_130.1349_116702.2578;130.1411_130.1411_130.1411_116558.7578;131.1382_131.1382_131.1382_107560.2109	8	6	N1:[1778.9365910641998(890.4752197265625, 937446.841796875, 2, 1778.934839453125)];N2:[1982.0159910641996(992.516845703125, 88462.01953125, 2, 1983.01809140625)];N2H1:[2144.0687910641996(1073.040771484375, 143877.6357421875, 2, 2144.06594296875)];N2H2:[2306.1215910641995(1154.07080078125, 93851.7861328125, 2, 2306.1260015625)];N2H3:[2468.1743910642(1236.0958251953125, 10710.1494140625, 2, 2470.17…	8	b1^1_301.2079_301.2070_17580.2644;b2^1_414.2919_414.2909_15606.9049;b3^1_471.3134_471.3125_22439.0099;b4^1_618.3818_618.3805_6837.8970;b5^1_747.4244_0.0000_0.0000;b6^1_861.4673_0.0000_0.0000;b7^1_932.5044_0.0000_0.0000;b8^1_1033.5521_0.0000_0.0000;b9^1_1161.6107_0.0000_0.0000;b10^1_1232.6478_0.0000_0.0000;b11^1_1345.7319_0.0000_0.0000;b12^1_1402.7533_0.0000_0.0000;b13^1_1558.8545_0.0000_0.0000;y1…	25.8761	12.973	A2B2C1D1dD1E1edcba	-0.00175161	0	0			0	0	High mannose	0.00425638	113166.9766	85981.7812	100043.0938	103551.9766	107064.2656	84327.3203
31852	37	31851	31839	0	75.3854,0.0000	3	931.768	931.772	0.00970459	2792.29	2792.28	1216.42	N2H5		1575.86	ALGFENATQALGR	n[TMT10plex]ALGFENATQALGR	NORMAL	Galectin-3-binding protein	LGALS3BP	Q08380	69	614265	890.478	10	126.1277_126.1277_126.1283_22602.7852;127.1248_127.1248_127.1254_20528.6055;127.1311_127.1311_127.1316_21830.0391;128.1281_128.1281_128.1287_26907.9023;128.1344_128.1344_128.1349_22707.1055;129.1315_129.1315_129.1321_28577.2363;129.1378_129.1378_129.1383_21584.6953;130.1348_130.1348_130.1354_53777.8594;130.1411_130.1411_130.1415_18155.5742;131.1382_131.1382_131.1388_22847.8027	9	6	N1:[1778.9365910641998(890.4776611328125, 2379622.998046875, 2, 1778.939722265625)];N2:[1982.0159910641996(992.5192260742188, 179196.04272460938, 2, 1983.0228521484376)];N2H1:[2144.0687910641996(1072.5433349609375, 193018.99267578125, 2, 2143.071069921875)];N2H2:[2306.1215910641995(1153.5693359375, 217775.16943359375, 2, 2305.123071875)];N2H3:[2468.1743910642(1235.0968017578125, 97220.90490722656…	19	b1^1_301.2079_301.2082_47779.5532;b2^1_414.2919_414.2923_25122.3945;b3^1_471.3134_471.3141_20789.0215;b4^1_618.3818_618.3822_18395.1099;b5^1_747.4244_747.4262_27241.7954;b6^1_861.4673_861.4677_22545.0593;b7^1_932.5044_0.0000_0.0000;b8^1_1033.5521_0.0000_0.0000;b9^1_1161.6107_1161.6124_17611.8440;b10^1_1232.6478_1232.6501_7724.8347;b11^1_1345.7319_0.0000_0.0000;b12^1_1402.7533_0.0000_0.0000;b13^1_…	137.989	11.7975	A2B2C1D1dD1E1eE1edcba	0.0031312	0	0			0	0	High mannose	0	23900.6	21965.2	25907.9	28803.3	22184.6	29499.5
31753	37	31752	31742	0	75.1677,0.0000	3	985.79	985.46	-0.988586	2953.36	2954.33	1378.48	N2H6		1575.86	ALGFENATQALGR	n[TMT10plex]ALGFENATQALGR	NORMAL	Galectin-3-binding protein	LGALS3BP	Q08380	69	498111	890.478	10	126.1277_126.1277_126.1283_26122.6660;127.1248_127.1248_127.1254_24466.6914;127.1311_127.1311_127.1316_27991.3418;128.1281_128.1281_128.1287_25489.8965;128.1344_128.1344_128.1349_24197.7344;129.1315_129.1315_129.1321_26549.2656;129.1378_129.1378_129.1383_25708.0664;130.1348_130.1348_130.1354_52018.6328;130.1411_130.1411_130.1416_22613.5410;131.1382_131.1382_131.1387_33276.1562	9	6	N1:[1778.9365910641998(890.4775390625, 1839235.603515625, 2, 1778.939478125)];N2:[1982.0159910641996(992.0173950195312, 294525.9200439453, 2, 1982.0191900390626)];N2H1:[2144.0687910641996(1072.54638671875, 229534.14672851562, 2, 2143.0771734375)];N2H2:[2306.1215910641995(1153.5635986328125, 166973.25158691406, 2, 2305.111597265625)];N2H3:[2468.1743910642(1234.5936279296875, 206716.39868164062, 2,…	20	b1^1_301.2079_301.2081_39293.4316;b2^1_414.2919_414.2925_21675.6864;b3^1_471.3134_471.3144_25427.9988;b4^1_618.3818_618.3829_14958.5935;b5^1_747.4244_747.4269_20938.2207;b6^1_861.4673_861.4697_8083.6441;b7^1_932.5044_932.5075_8239.2466;b8^1_1033.5521_1033.5322_11240.6763;b9^1_1161.6107_1161.6132_16496.6805;b10^1_1232.6478_1232.6511_6670.1423;b11^1_1345.7319_0.0000_0.0000;b12^1_1402.7533_0.0000_0.…	148.371	5.3384	A2B2C1D1E1edD1E1eE1edcba	0.00288706	0	0			0	0	High mannose	0	26122.7	24466.7	27991.3	25489.9	24197.7	26549.3
31761	37	31760	31759	0	74.9194,0.0000	3	1039.45	1039.12	-0.982544	3114.35	3116.39	1540.53	N2H7		1575.86	ALGFENATQALGR	n[TMT10plex]ALGFENATQALGR	NORMAL	Galectin-3-binding protein	LGALS3BP	Q08380	69	862128	136.076	10	126.1277_126.1277_126.1284_208241.9219;127.1248_127.1248_127.1255_210905.7344;127.1311_127.1311_127.1317_210820.6406;128.1281_128.1281_128.1289_247042.3281;128.1344_128.1344_128.1350_228627.7344;129.1315_129.1315_129.1322_249524.0938;129.1378_129.1378_129.1384_220867.0469;130.1348_130.1348_130.1356_345357.8125;130.1411_130.1411_130.1418_212524.5781;131.1382_131.1382_131.1389_210622.4219	8	6	N1:[1778.9365910641998(890.4791870117188, 2732672.63671875, 2, 1778.9427740234376)];N2:[1982.0159910641996(992.020751953125, 461649.431640625, 2, 1982.02590390625)];N2H1:[2144.0687910641996(1073.046630859375, 386449.142578125, 2, 2144.07766171875)];N2H2:[2306.1215910641995(1154.0740966796875, 335893.6640625, 2, 2306.132593359375)];N2H3:[2468.1743910642(1235.099365234375, 373658.181640625, 2, 2468…	13	b1^1_301.2079_301.2085_62308.0088;b2^1_414.2919_414.2931_51394.2778;b3^1_471.3134_471.3153_20911.0879;b4^1_618.3818_618.3841_20608.6523;b5^1_747.4244_747.4270_21292.8711;b6^1_861.4673_0.0000_0.0000;b7^1_932.5044_0.0000_0.0000;b8^1_1033.5521_1033.5444_13710.9658;b9^1_1161.6107_0.0000_0.0000;b10^1_1232.6478_0.0000_0.0000;b11^1_1345.7319_0.0000_0.0000;b12^1_1402.7533_0.0000_0.0000;b13^1_1558.8545_0.…	71.4757	1.74663	A2B2C1D1E1edD1E1eE1F1fedcba	0.00618296	0	0			0	0	High mannose	0	98875.5	98577.4	112770	123977	100590	135446
31498	37	31497	31491	0	74.4121,0.0000	3	1093.83	1093.82	-0.0142822	3278.45	3278.44	1702.58	N2H8		1575.86	ALGFENATQALGR	n[TMT10plex]ALGFENATQALGR	NORMAL	Galectin-3-binding protein	LGALS3BP	Q08380	69	1.31662e+06	890.981	10	126.1277_126.1277_126.1285_116277.2500;127.1248_127.1248_127.1256_83253.2656;127.1311_127.1311_127.1318_100551.9922;128.1281_128.1281_128.1290_105485.0547;128.1344_128.1344_128.1352_106379.8828;129.1315_129.1315_129.1323_118612.3359;129.1378_129.1378_129.1385_107248.2031;130.1348_130.1348_130.1357_180513.0312;130.1411_130.1411_130.1418_95403.5156;131.1382_131.1382_131.1390_135599.2031	10	6	N1:[1778.9365910641998(890.4797973632812, 5885663.0107421875, 2, 1778.9439947265626)];N2:[1982.0159910641996(992.5216674804688, 714386.2419433594, 2, 1983.0277349609376)];N2H1:[2144.0687910641996(1072.534912109375, 897364.2397460938, 2, 2143.05422421875)];N2H2:[2306.1215910641995(1154.073974609375, 789037.6254882812, 2, 2306.13234921875)];N2H3:[2468.1743910642(1234.6011962890625, 726316.37890625,…	23	b1^1_301.2079_301.2087_148143.0391;b2^1_414.2919_414.2933_98283.3184;b3^1_471.3134_471.3151_80917.1545;b4^1_618.3818_618.3839_62908.7822;b5^1_747.4244_747.4268_76860.6270;b6^1_861.4673_861.4692_51544.9504;b7^1_932.5044_932.5062_52829.2998;b8^1_1033.5521_1033.5338_66818.6169;b9^1_1161.6107_1161.6150_51872.7061;b10^1_1232.6478_1232.6526_21931.8652;b11^1_1345.7319_1345.7361_15971.6028;b12^1_1402.753…	220.479	2.0329	A2B2C1D1E1F1fedD1E1eE1F1fedcba	0.00385112	0	0			0	0	High mannose	0	129474	90196.2	116267	117544	125297	132984
28612	37	28611	28606	0	62.7725,0.0000	3	995.107	994.772	-1.00232	2981.29	2979.36	1403.51	N3H4F1		1575.86	ALGFENATQALGR	n[TMT10plex]ALGFENATQALGR	NORMAL	Galectin-3-binding protein	LGALS3BP	Q08380	69	1.43174e+06	138.055	10	126.1277_126.1277_126.1277_174463.3281;127.1248_127.1248_127.1248_154745.8594;127.1311_127.1311_127.1310_164714.2344;128.1281_128.1281_128.1282_175193.9531;128.1344_128.1344_128.1343_169783.8750;129.1315_129.1315_129.1316_150954.9688;129.1378_129.1378_129.1377_203661.5156;130.1348_130.1348_130.1349_181948.1406;130.1411_130.1411_130.1410_170907.8594;131.1382_131.1382_131.1382_198228.5156	9	11	N1:[1778.9365910641998(890.9747924804688, 82120.458984375, 2, 1779.9339849609376)];N2:[1982.0159910641996(992.5247802734375, 42130.744873046875, 2, 1983.033960546875)];N2H1:[2144.0687910641996(1073.043212890625, 54636.7451171875, 2, 2144.07082578125)];N2H2:[2306.1215910641995(1154.0667724609375, 199311.78662109375, 2, 2306.117944921875)];N2H2F1:[2452.1794910641997(1227.0916748046875, 245275.39843…	9	b1^1_301.2079_301.2071_24711.9082;b2^1_414.2919_414.2908_44365.6602;b3^1_471.3134_0.0000_0.0000;b4^1_618.3818_618.3783_7698.1875;b5^1_747.4244_0.0000_0.0000;b6^1_861.4673_861.4722_8656.7402;b7^1_932.5044_932.5004_7884.6528;b8^1_1033.5521_0.0000_0.0000;b9^1_1161.6107_0.0000_0.0000;b10^1_1232.6478_0.0000_0.0000;b11^1_1345.7319_0.0000_0.0000;b12^1_1402.7533_0.0000_0.0000;b13^1_1558.8545_0.0000_0.000…	32.9525	95.2307	A2B2C1D1E2F1fedD1dcbB5ba	-0.00603657	1	0			0	0	Complex	0.00108844	174463.3281	154745.8594	164714.2344	175193.9531	169783.8750	150954.9688
36556	37	36555	36548	0	86.1238,0.0000	3	1091.16	1091.17	0.00585938	3270.48	3270.46	1694.6	N3H4F1S1		1575.86	ALGFENATQALGR	n[TMT10plex]ALGFENATQALGR	NORMAL	Galectin-3-binding protein	LGALS3BP	Q08380	69	69018.6	138.056	10	126.1277_126.1277_126.1282_7402.1094;127.1248_127.1248_127.1253_4253.5518;127.1311_127.1311_127.1316_4954.8120;128.1281_128.1281_128.1286_5077.3398;128.1344_128.1344_128.1349_6048.6670;129.1315_129.1315_129.1322_5150.9238;129.1378_129.1378_129.1383_6938.7451;130.1348_130.1348_130.1355_7194.4912;130.1411_130.1411_130.1416_8622.9238;131.1382_131.1382_131.1388_5444.4741	8	12	N1:[1778.9365910641998(890.4777221679688, 36765.72607421875, 2, 1778.9398443359376)];N2:[1982.0159910641996(992.5209350585938, 11099.779907226562, 2, 1983.0262701171876)];N2H1:[2144.0687910641996(1073.039794921875, 18439.9267578125, 2, 2144.06398984375)];N2H2:[2306.1215910641995(1154.0694580078125, 76628.84069824219, 2, 2306.123316015625)];N2H2F1:[2452.1794910641997(1227.0986328125, 104783.470703…	10	b1^1_301.2079_301.2080_7385.3804;b2^1_414.2919_414.2932_1260.0289;b3^1_471.3134_471.3159_809.7784;b4^1_618.3818_618.3817_896.8869;b5^1_747.4244_0.0000_0.0000;b6^1_861.4673_0.0000_0.0000;b7^1_932.5044_0.0000_0.0000;b8^1_1033.5521_0.0000_0.0000;b9^1_1161.6107_0.0000_0.0000;b10^1_1232.6478_0.0000_0.0000;b11^1_1345.7319_0.0000_0.0000;b12^1_1402.7533_0.0000_0.0000;b13^1_1558.8545_0.0000_0.0000;y1^1_17…	31.2222	66.6454	A2B2C1D1E2F1G3gfedD1dcbB5ba	0.00325327	1	0			0	0	Complex	0	7402.1094	4253.5518	4954.8120	5077.3398	6048.6670	5150.9238
36866	37	36865	36858	0	86.8396,0.0000	3	1042.48	1042.48	-0.00476074	3124.41	3124.4	1548.54	N3H4S1		1575.86	ALGFENATQALGR	n[TMT10plex]ALGFENATQALGR	NORMAL	Galectin-3-binding protein	LGALS3BP	Q08380	69	61436.7	138.056	10	126.1277_126.1277_126.1281_7678.0835;127.1248_127.1248_127.1252_7754.4844;127.1311_127.1311_127.1315_5903.2202;128.1281_128.1281_128.1287_9436.5723;128.1344_128.1344_128.1349_7413.8306;129.1315_129.1315_129.1320_12186.1650;129.1378_129.1378_129.1382_3988.4585;130.1348_130.1348_130.1353_10592.5039;130.1411_130.1411_130.1415_5951.5771;131.1382_131.1382_131.1387_5356.2896	7	7	N1:[1778.9365910641998(890.4759521484375, 51309.95422363281, 2, 1778.936304296875)];N2:[1982.0159910641996(992.0162963867188, 24993.206298828125, 2, 1982.0169927734376)];N2H1:[2144.0687910641996(1072.5477294921875, 27767.739379882812, 2, 2143.079858984375)];N2H2:[2306.1215910641995(1153.5849609375, 165210.50610351562, 2, 2305.154321875)];N2H3:[2468.1743910642(1234.115478515625, 294889.0789794922,…	8	b1^1_301.2079_301.2081_5262.1025;b2^1_414.2919_414.2929_4500.1152;b3^1_471.3134_471.3150_1047.8790;b4^1_618.3818_618.3835_925.1573;b5^1_747.4244_0.0000_0.0000;b6^1_861.4673_0.0000_0.0000;b7^1_932.5044_0.0000_0.0000;b8^1_1033.5521_0.0000_0.0000;b9^1_1161.6107_0.0000_0.0000;b10^1_1232.6478_0.0000_0.0000;b11^1_1345.7319_0.0000_0.0000;b12^1_1402.7533_0.0000_0.0000;b13^1_1558.8545_0.0000_0.0000;y1^1_1…	20.7155	90.8262	A2B2C1D1E2F1G3gfedD1dcba	-0.00432759	0	0			0	0	Complex	0.0034662	7678.0835	7754.4844	5903.2202	9436.5723	7413.8306	12186.1650
31880	37	31879	31868	0	75.4472,0.0000	3	959.121	959.122	0.00292969	2874.34	2874.33	1298.48	N4H3		1575.86	ALGFENATQALGR	n[TMT10plex]ALGFENATQALGR	NORMAL	Galectin-3-binding protein	LGALS3BP	Q08380	69	253360	138.055	10	126.1277_126.1277_126.1283_21695.1797;127.1248_127.1248_127.1254_17359.4121;127.1311_127.1311_127.1315_24107.6641;128.1281_128.1281_128.1287_16287.8857;128.1344_128.1344_128.1349_25666.0703;129.1315_129.1315_129.1321_16874.0879;129.1378_129.1378_129.1383_22663.4785;130.1348_130.1348_130.1355_21923.6074;130.1411_130.1411_130.1416_22055.7891;131.1382_131.1382_131.1387_13339.8604	8	8	N1:[1778.9365910641998(890.4774780273438, 219414.85186767578, 2, 1778.9393560546876)];N2:[1982.0159910641996(992.0176391601562, 90462.0791015625, 2, 1982.0196783203126)];N2H1:[2144.0687910641996(1072.5419921875, 102209.90637207031, 2, 2143.068384375)];N2H2:[2306.1215910641995(1153.5675048828125, 270546.1931152344, 2, 2305.119409765625)];N2H3:[2468.1743910642(1234.5897216796875, 204763.13842773438…	18	b1^1_301.2079_301.2081_17982.7563;b2^1_414.2919_414.2924_13215.3409;b3^1_471.3134_471.3143_5950.1455;b4^1_618.3818_618.3818_7051.3988;b5^1_747.4244_747.4257_8720.0232;b6^1_861.4673_861.4678_9959.1116;b7^1_932.5044_932.4976_3272.8132;b8^1_1033.5521_1033.5328_5016.7051;b9^1_1161.6107_0.0000_0.0000;b10^1_1232.6478_0.0000_0.0000;b11^1_1345.7319_0.0000_0.0000;b12^1_1402.7533_0.0000_0.0000;b13^1_1558.8…	112.387	51.0189	A2B2C1D1E2edD1E2edcba	0.00276499	0	0			0	0	Complex	0	24029.2	17670.5	27004.7	18958.3	26505.7	18140.9
40303	37	40302	40301	0	100.3458,0.0000	3	1261.22	1260.88	-1.02686	3779.61	3780.63	2204.77	N4H5S2		1575.86	ALGFENATQALGR	n[TMT10plex]ALGFENATQALGR	NORMAL	Galectin-3-binding protein	LGALS3BP	Q08380	69	114492	138.056	9	126.1277_126.1277_126.1283_1193.2970;127.1248_127.1248_127.1252_982.6848;127.1311_127.1311_127.1318_883.0320;128.1281_128.1281_128.1289_1716.1804;128.1344_128.1344_128.1353_838.9997;129.1315_129.1315_129.1321_2861.6604;129.1378_129.1378_129.1384_1713.8671;130.1348_130.1348_130.1354_3695.9829;130.1411_130.1411_0.0000_0.0000;131.1382_131.1382_131.1390_773.3932	7	11	N1:[1778.9365910641998(890.4781494140625, 43152.478515625, 2, 1778.940698828125)];N2:[1982.0159910641996(992.522216796875, 11920.57861328125, 2, 1983.02883359375)];N2H1:[2144.0687910641996(1073.046875, 10224.89794921875, 2, 2144.07815)];N2H2:[2306.1215910641995(1154.0672607421875, 31555.009521484375, 2, 2306.118921484375)];N2H3:[2468.1743910642(1235.1046142578125, 25285.35791015625, 2, 2468.19362…	8	b1^1_301.2079_301.2082_2799.5872;b2^1_414.2919_414.2934_986.5377;b3^1_471.3134_0.0000_0.0000;b4^1_618.3818_0.0000_0.0000;b5^1_747.4244_747.4297_964.6537;b6^1_861.4673_0.0000_0.0000;b7^1_932.5044_0.0000_0.0000;b8^1_1033.5521_0.0000_0.0000;b9^1_1161.6107_0.0000_0.0000;b10^1_1232.6478_0.0000_0.0000;b11^1_1345.7319_0.0000_0.0000;b12^1_1402.7533_0.0000_0.0000;b13^1_1558.8545_0.0000_0.0000;y1^1_175.119…	19.5698	34.8048	A2B2C1D1E2F1G3gfedD1E2F1G3gfedcba	0.000921436	0	0			0	0	Complex	0.00380711	1039.68	982.685	1134.17	1650.83	839	2029.91
42235	37	42234	42220	0	98.7858,0.0000	3	1431.96	1431.29	-1.99878	4290.85	4291.82	2715.96	N5H6F1S2		1575.86	ALGFENATQALGR	n[TMT10plex]ALGFENATQALGR	NORMAL	Galectin-3-binding protein	LGALS3BP	Q08380	69	793862	138.056	10	126.1277_126.1277_126.1284_38376.9883;127.1248_127.1248_127.1255_42620.1914;127.1311_127.1311_127.1317_39739.7305;128.1281_128.1281_128.1289_48449.7383;128.1344_128.1344_128.1350_40885.1680;129.1315_129.1315_129.1322_56565.3789;129.1378_129.1378_129.1384_45191.0664;130.1348_130.1348_130.1356_62944.4453;130.1411_130.1411_130.1417_43682.9180;131.1382_131.1382_131.1389_56879.7109	9	19	N1:[1778.9365910641998(890.47900390625, 34113.9521484375, 2, 1778.9424078125)];N2:[1982.0159910641996(992.0197143554688, 14927.014038085938, 2, 1982.0238287109376)];N2H1:[2144.0687910641996(1073.5501708984375, 4516.732666015625, 2, 2145.084741796875)];N2H2:[2306.1215910641995(1154.5751953125, 9007.840942382812, 2, 2307.134790625)];N2H2F1:[2452.1794910641997(1227.1058349609375, 5158.26708984375, 2…	10	b1^1_301.2079_301.2083_6525.7441;b2^1_414.2919_414.2927_2591.8367;b3^1_471.3134_471.3164_5945.1669;b4^1_618.3818_0.0000_0.0000;b5^1_747.4244_747.4278_1491.2397;b6^1_861.4673_861.4634_3788.6023;b7^1_932.5044_0.0000_0.0000;b8^1_1033.5521_0.0000_0.0000;b9^1_1161.6107_0.0000_0.0000;b10^1_1232.6478_0.0000_0.0000;b11^1_1345.7319_0.0000_0.0000;b12^1_1402.7533_0.0000_0.0000;b13^1_1558.8545_0.0000_0.0000;…	34.9034	15.1143	A2B2C1D1E2F1G3gfF3fedD1E2F1feE2F1fedcbB5ba	-0.000787549	1	0			0	0	Complex	0.000648088	38376.9883	42620.1914	39739.7305	48449.7383	40885.1680	56565.3789
47949	37	47948	47934	0	110.1280,0.0000	3	1528.67	1528.65	-0.05896	4582.93	4583.94	3008.08	N5H6F3S2		1575.86	ALGFENATQALGR	n[TMT10plex]ALGFENATQALGR	NORMAL	Galectin-3-binding protein	LGALS3BP	Q08380	69	882421	138.056	10	126.1277_126.1277_126.1285_14966.2207;127.1248_127.1248_127.1256_12877.3359;127.1311_127.1311_127.1318_17139.8594;128.1281_128.1281_128.1290_11884.5146;128.1344_128.1344_128.1351_16942.9160;129.1315_129.1315_129.1323_17675.7988;129.1378_129.1378_129.1385_16178.8154;130.1348_130.1348_130.1357_17199.0508;130.1411_130.1411_130.1418_17854.2266;131.1382_131.1382_131.1390_18132.5332	9	35	N1:[1778.9365910641998(890.4791259765625, 109351.5537109375, 2, 1778.942651953125)];N2:[1982.0159910641996(992.0202026367188, 32899.7822265625, 2, 1982.0248052734376)];N2H1:[2144.0687910641996(1073.051025390625, 8660.044067382812, 2, 2144.08645078125)];N2H2:[2306.1215910641995(1154.076904296875, 17224.05078125, 2, 2306.13820859375)];N2H2F1:[2452.1794910641997(1227.1064453125, 4730.1636962890625, …	16	b1^1_301.2079_301.2086_10489.2881;b2^1_414.2919_414.2929_5861.5083;b3^1_471.3134_471.3153_5073.5337;b4^1_618.3818_618.3826_2904.6274;b5^1_747.4244_747.4260_6250.8323;b6^1_861.4673_0.0000_0.0000;b7^1_932.5044_932.4996_1625.9626;b8^1_1033.5521_1033.5414_1994.1339;b9^1_1161.6107_0.0000_0.0000;b10^1_1232.6478_0.0000_0.0000;b11^1_1345.7319_0.0000_0.0000;b12^1_1402.7533_0.0000_0.0000;b13^1_1558.8545_0.…	84.1936	16.5138	A2B2C1D1E2F1G3gfF5fedD1E2F1feE2F1G3gfF5fedcbB5ba	0.00606089	1	0			0	0	Complex	0	14966.2207	12877.3359	17139.8594	11884.5146	16942.9160	17675.7988
47908	37	47907	47902	0	110.0502,0.0000	3	1479.97	1479.63	-1.03088	4435.87	4436.86	2861	N5H6S3		1575.86	ALGFENATQALGR	n[TMT10plex]ALGFENATQALGR	NORMAL	Galectin-3-binding protein	LGALS3BP	Q08380	69	1.35036e+06	138.056	10	126.1277_126.1277_126.1284_22564.5254;127.1248_127.1248_127.1256_15350.0811;127.1311_127.1311_127.1317_13496.9150;128.1281_128.1281_128.1289_20144.6152;128.1344_128.1344_128.1351_18741.6270;129.1315_129.1315_129.1322_34702.7148;129.1378_129.1378_129.1383_20368.2656;130.1348_130.1348_130.1357_20360.9062;130.1411_130.1411_130.1418_21296.4219;131.1382_131.1382_131.1358_1630.9993	9	20	N1:[1778.9365910641998(890.478759765625, 218588.5615234375, 2, 1778.94191953125)];N2:[1982.0159910641996(992.02001953125, 89536.54443359375, 2, 1982.0244390625)];N2H1:[2144.0687910641996(1073.04638671875, 33602.68310546875, 2, 2144.0771734375)];N2H2:[2306.1215910641995(1154.075439453125, 74233.33520507812, 2, 2306.13527890625)];N5H4:[3239.4653910641996(1620.7431640625, 11276.470458984375, 2, 3239…	10	b1^1_301.2079_301.2079_12395.1895;b2^1_414.2919_414.2939_6810.0562;b3^1_471.3134_471.3146_3410.9509;b4^1_618.3818_618.3827_4850.2041;b5^1_747.4244_747.4267_4908.1082;b6^1_861.4673_0.0000_0.0000;b7^1_932.5044_0.0000_0.0000;b8^1_1033.5521_0.0000_0.0000;b9^1_1161.6107_0.0000_0.0000;b10^1_1232.6478_0.0000_0.0000;b11^1_1345.7319_0.0000_0.0000;b12^1_1402.7533_0.0000_0.0000;b13^1_1558.8545_0.0000_0.0000…	36.9883	19.2539	A2B2C1D1E2F1fF3fedD1E2F1G3gfeE2F1G3gfedcba	0.00409526	0	0			0	0	Complex	0.000661376	22564.5254	15350.0811	13496.9150	20144.6152	18741.6270	34702.7148
47881	37	47880	47869	0	110.0000,0.0000	3	1479.97	1479.97	0.00292969	4436.9	4436.86	2861	N5H6S3		1575.86	ALGFENATQALGR	n[TMT10plex]ALGFENATQALGR	NORMAL	Galectin-3-binding protein	LGALS3BP	Q08380	69	1.18799e+06	138.056	10	126.1277_126.1277_126.1285_14370.1553;127.1248_127.1248_127.1256_13840.0977;127.1311_127.1311_127.1318_15094.1328;128.1281_128.1281_128.1289_17752.8789;128.1344_128.1344_128.1351_12544.5742;129.1315_129.1315_129.1323_25287.0840;129.1378_129.1378_129.1384_16385.3906;130.1348_130.1348_130.1357_20414.6465;130.1411_130.1411_130.1418_15926.9434;131.1382_131.1382_131.1390_18972.1953	9	20	N1:[1778.9365910641998(890.4790649414062, 236316.2734375, 2, 1778.9425298828126)];N2:[1982.0159910641996(992.521484375, 54777.666015625, 2, 1983.02736875)];N2H1:[2144.0687910641996(1073.0496826171875, 30495.3115234375, 2, 2144.083765234375)];N2H2:[2306.1215910641995(1154.070556640625, 70062.14770507812, 2, 2306.12551328125)];N2H3:[2468.1743910642(1236.1201171875, 3660.1907958984375, 2, 2470.22463…	18	b1^1_301.2079_301.2084_10645.9580;b2^1_414.2919_414.2931_10725.5430;b3^1_471.3134_471.3149_5548.3608;b4^1_618.3818_618.3827_1679.5449;b5^1_747.4244_747.4232_8754.0526;b6^1_861.4673_0.0000_0.0000;b7^1_932.5044_932.5003_2387.9673;b8^1_1033.5521_1033.5378_2494.0034;b9^1_1161.6107_0.0000_0.0000;b10^1_1232.6478_1232.6428_1930.0894;b11^1_1345.7319_0.0000_0.0000;b12^1_1402.7533_1402.7498_1491.4479;b13^1…	107.704	17.7942	A2B2C1D1E2F1fF3fedD1E2F1G3gfeE2F1fF3fedcba	0.00593882	0	0			0	0	Complex	0	14370.1553	13840.0977	15094.1328	17752.8789	12544.5742	25287.0840
35101	37	35100	35093	0	83.7688,0.0000	3	1108.18	1108.18	-0.00439453	3321.5	3320.49	2204.77	N4H5S2		1115.72	ALGKNR	n[TMT10plex]ALGK[TMT10plex]NR	NORMAL	Probable ATP-dependent RNA helicase DDX27	DDX27	Q96GQ7	77	693688	138.056	10	126.1277_126.1277_126.1283_80168.5938;127.1248_127.1248_127.1254_59684.3203;127.1311_127.1311_127.1316_67176.2344;128.1281_128.1281_128.1288_75157.3984;128.1344_128.1344_128.1350_70078.2812;129.1315_129.1315_129.1322_72747.5703;129.1378_129.1378_129.1383_83278.9375;130.1348_130.1348_130.1355_81142.7656;130.1411_130.1411_130.1417_82544.9844;131.1382_131.1382_131.1388_97325.6094	9	10	N1:[1318.7974670642(1319.8160400390625, 114675.52294921875, 1, 1318.8082400390624)];N2:[1521.8768670641998(762.452880859375, 40679.630859375, 2, 1522.89016171875)];N2H1:[1683.9296670641997(843.4766235351562, 37368.52880859375, 2, 1684.9376470703126)];N2H2:[1845.9824670642(925.0074462890625, 73737.06762695312, 2, 1847.999292578125)];N2H3:[2008.0352670641998(1005.533203125, 121203.05810546875, 2, 2…	5	b1^1_301.2079_301.2085_14267.2344;b2^1_414.2919_414.2927_7362.0625;b3^1_471.3134_0.0000_0.0000;b4^1_828.5713_0.0000_0.0000;b5^1_942.6142_0.0000_0.0000;b6^1_1098.7153_0.0000_0.0000;y1^1_175.1195_175.1197_53551.3242;y2^1_289.1624_289.1637_1896.5845;y3^1_646.4203_0.0000_0.0000;y4^1_703.4418_0.0000_0.0000;y5^1_816.5258_0.0000_0.0000;y6^1_1116.7259_1116.7386_153352.9243	21.4381	30.4448	A2B2C1D1E2F1G3gfedD1E2F1G3gfedcba	0.010773	0	0			0	0	Complex	0.00930393	80168.5938	59684.3203	67176.2344	75157.3984	70078.2812	72747.5703
37841	37	37840	37831	0	89.0871,0.0000	4	893.168	893.166	-0.0078125	3568.63	3568.63	1216.42	N2H5		2352.21	ALLPFDNLHDDPCLLTNR	n[TMT10plex]ALLPFDNLHDDPC[Carbamidomethyl]LLTNR	NORMAL	Eosinophil peroxidase	EPX	P11678	363	52315.5	893.438	10	126.1277_126.1277_126.1282_7436.4761;127.1248_127.1248_127.1253_8215.1016;127.1311_127.1311_127.1315_7758.1973;128.1281_128.1281_128.1286_6736.7173;128.1344_128.1344_128.1348_6971.3535;129.1315_129.1315_129.1320_7875.2529;129.1378_129.1378_129.1381_6152.0581;130.1348_130.1348_130.1355_5785.6475;130.1411_130.1411_130.1416_7185.4180;131.1382_131.1382_131.1387_7700.7153	8	6	N1:[2555.2892997878(853.1060791015625, 285993.56103515625, 3, 2556.2948373046875)];N2:[2758.3686997878(920.799072265625, 86657.29125976562, 3, 2759.373816796875)];N2H1:[2920.4214997878(974.8169555664062, 68214.17529296875, 3, 2921.4274666992187)];N2H2:[3082.4742997877997(1028.50048828125, 61653.80224609375, 3, 3082.47806484375)];N2H3:[3244.5270997877997(1082.5203857421875, 45151.83117675781, 3, 3…	9	b1^1_301.2079_301.2083_4890.0378;b2^1_414.2919_414.2922_13442.3054;b3^1_527.3760_527.3766_31003.4546;b4^1_624.4288_0.0000_0.0000;b5^1_771.4972_0.0000_0.0000;b6^1_886.5241_886.5245_10732.7146;b7^1_1000.5670_1000.5684_15217.5007;b8^1_1113.6511_1113.6522_11979.5820;b9^1_1250.7100_0.0000_0.0000;b10^1_1365.7370_0.0000_0.0000;b11^1_1480.7639_1480.7639_5120.4918;b12^1_1577.8167_0.0000_0.0000;b13^1_1737.…	22.3397	15.0875	A2B2C1D1dD1E1eE1edcba	0.00344982	0	0			0	0	High mannose	0.00179051	8689.98	10300.3	9836.6	7457.5	7042.56	19727.1
37703	37	37702	37701	0	88.7689,0.0000	4	933.682	933.683	0.00244141	3730.7	3730.69	1378.48	N2H6		2352.21	ALLPFDNLHDDPCLLTNR	n[TMT10plex]ALLPFDNLHDDPC[Carbamidomethyl]LLTNR	NORMAL	Eosinophil peroxidase	EPX	P11678	363	50018.5	1076.54	10	126.1277_126.1277_126.1284_8642.7441;127.1248_127.1248_127.1253_6372.7183;127.1311_127.1311_127.1315_7707.3027;128.1281_128.1281_128.1287_6493.2256;128.1344_128.1344_128.1350_6303.1626;129.1315_129.1315_129.1321_11065.5684;129.1378_129.1378_129.1382_7993.4097;130.1348_130.1348_130.1355_7768.7129;130.1411_130.1411_130.1417_9296.7822;131.1382_131.1382_131.1388_4554.8599	8	6	N1:[2555.2892997878(853.1065673828125, 391064.89794921875, 3, 2556.2963021484375)];N2:[2758.3686997878(920.7998657226562, 129838.47045898438, 3, 2759.3761971679687)];N2H1:[2920.4214997878(974.8179321289062, 99149.22436523438, 3, 2921.4303963867187)];N2H2:[3082.4742997877997(1028.503662109375, 75157.80908203125, 3, 3082.487586328125)];N2H3:[3244.5270997877997(1082.51953125, 86117.720703125, 3, 324…	9	b1^1_301.2079_301.2079_7579.3242;b2^1_414.2919_414.2927_22976.4043;b3^1_527.3760_527.3768_41594.9808;b4^1_624.4288_0.0000_0.0000;b5^1_771.4972_771.4991_2428.9465;b6^1_886.5241_886.5239_19686.0975;b7^1_1000.5670_1000.5694_20728.3811;b8^1_1113.6511_1113.6531_16337.1949;b9^1_1250.7100_0.0000_0.0000;b10^1_1365.7370_0.0000_0.0000;b11^1_1480.7639_0.0000_0.0000;b12^1_1577.8167_0.0000_0.0000;b13^1_1737.8…	22.9355	7.13917	A2B2C1D1E1edD1E1eE1edcba	0.00369396	0	0			0	0	High mannose	0.00180995	88030.5	112760	92320.6	97269.9	97412.6	199041
34784	37	34783	34780	0	82.0631,0.0000	3	943.784	943.784	-0.000366211	2828.33	2828.32	1444.53	N4H3F1		1383.79	ALMHLNATLR	n[TMT10plex]ALM[Oxidation]HLNATLR	NORMAL	Matrix metalloproteinase-23	MMP23A	O75900	232	148217	204.087	10	126.1277_126.1277_126.1283_15625.3135;127.1248_127.1248_127.1254_13257.9121;127.1311_127.1311_127.1316_12833.5820;128.1281_128.1281_128.1287_13323.2178;128.1344_128.1344_128.1349_12318.1299;129.1315_129.1315_129.1321_12508.6631;129.1378_129.1378_129.1383_15099.8418;130.1348_130.1348_130.1355_19314.8066;130.1411_130.1411_130.1417_20273.5117;131.1382_131.1382_131.1387_14119.6826	7	9	N1:[1586.8653396862999(1586.8863525390625, 200269.23071289062, 1, 1585.8785525390624)];N2:[1789.9447396862997(1790.9700927734375, 4274.7203369140625, 1, 1789.9622927734374)];N2H1:[1951.9975396862997(977.0127563476562, 2254.552734375, 2, 1952.0099126953126)];N2H2:[2114.0503396862996(2115.064208984375, 13811.034423828125, 1, 2114.056408984375)];N2H2F1:[2260.1082396863(2261.1376953125, 4069.08837890…	6	b1^1_301.2079_0.0000_0.0000;b2^1_414.2919_0.0000_0.0000;b3^1_561.3273_0.0000_0.0000;b4^1_698.3862_0.0000_0.0000;b5^1_811.4703_0.0000_0.0000;b6^1_925.5132_0.0000_0.0000;b7^1_996.5504_0.0000_0.0000;b8^1_1097.5980_0.0000_0.0000;b9^1_1210.6821_0.0000_0.0000;b10^1_1366.7832_1366.7920_26884.8713;y1^1_175.1195_175.1196_3833.8843;y2^1_288.2036_0.0000_0.0000;y3^1_389.2512_0.0000_0.0000;y4^1_460.2884_0.000…	16.4922	2.9822	A2B2C1D1E2edD1E2edcbB5ba	-0.986787	1	0			0	0	Complex	0.00873016	15625.3135	13257.9121	12833.5820	13323.2178	12318.1299	12508.6631
45608	37	45607	45606	0	107.1789,0.0000	3	1390.62	1390.62	0.0157471	4168.85	4168.81	2204.77	N4H5S2		1964.04	ALPQPQNVTSLLGCTH	n[TMT10plex]ALPQPQNVTSLLGC[Carbamidomethyl]TH	NORMAL	Hemopexin	HPX	P02790	453	92133.5	138.056	7	126.1277_126.1277_126.1282_901.7632;127.1248_127.1248_0.0000_0.0000;127.1311_127.1311_127.1316_1367.7253;128.1281_128.1281_0.0000_0.0000;128.1344_128.1344_128.1350_1366.7877;129.1315_129.1315_129.1322_995.4939;129.1378_129.1378_0.0000_0.0000;130.1348_130.1348_130.1357_941.4785;130.1411_130.1411_130.1417_1138.9965;131.1382_131.1382_131.1387_3429.1030	7	11	N1:[2167.1146307877993(1084.5660400390625, 119371.47216796875, 2, 2167.116480078125)];N2:[2370.1940307877994(1186.1072998046875, 31418.027587890625, 2, 2370.198999609375)];N2H1:[2532.2468307877994(1267.1407470703125, 25689.05712890625, 2, 2532.265894140625)];N2H2:[2694.2996307877993(1348.15966796875, 79631.32397460938, 2, 2694.3037359375)];N2H3:[2856.3524307877997(1429.18603515625, 76972.64428710…	16	b1^1_301.2079_301.2084_7978.5229;b2^1_414.2919_414.2922_19825.1013;b3^1_511.3447_0.0000_0.0000;b4^1_639.4033_639.4041_16001.3494;b5^1_736.4560_0.0000_0.0000;b6^1_864.5146_864.5156_2588.8386;b7^1_978.5575_978.5575_2148.1854;b8^1_1077.6260_1077.6290_2623.5747;b9^1_1178.6736_0.0000_0.0000;b10^1_1265.7057_0.0000_0.0000;b11^1_1378.7897_0.0000_0.0000;b12^1_1491.8738_0.0000_0.0000;b13^1_1548.8953_0.0000…	70.0185	36.0348	A2B2C1D1E2F1G3gfedD1E2F1G3gfedcba	0.00184929	0	0			0	0	Complex	0	1473.29	83726.8	1367.73	103055	1366.79	1556.1
46419	37	46418	46415	0	107.1559,0.0000	3	1390.61	1390.62	0.00292969	4168.82	4168.81	2204.77	N4H5S2		1964.04	ALPQPQNVTSLLGCTH	n[TMT10plex]ALPQPQNVTSLLGC[Carbamidomethyl]TH	NORMAL	Hemopexin	HPX	P02790	453	1.07894e+06	138.056	10	126.1277_126.1277_126.1284_25222.4004;127.1248_127.1248_127.1255_26050.8125;127.1311_127.1311_127.1317_29830.3633;128.1281_128.1281_128.1289_30842.4395;128.1344_128.1344_128.1351_22395.4941;129.1315_129.1315_129.1323_30128.8281;129.1378_129.1378_129.1384_27183.2695;130.1348_130.1348_130.1356_33412.9141;130.1411_130.1411_130.1417_30790.5684;131.1382_131.1382_131.1389_45869.5742	9	15	N1:[2167.1146307877993(1083.564453125, 1029593.4074707031, 2, 2165.11330625)];N2:[2370.1940307877994(1186.109619140625, 232059.13061523438, 2, 2370.20363828125)];N2H1:[2532.2468307877994(1267.1361083984375, 183766.806640625, 2, 2532.256616796875)];N2H2:[2694.2996307877993(1348.163818359375, 683447.400390625, 2, 2694.31203671875)];N2H3:[2856.3524307877997(1428.1724853515625, 730758.775390625, 2, 2…	23	b1^1_301.2079_301.2084_70651.5806;b2^1_414.2919_414.2930_129516.1055;b3^1_511.3447_511.3460_6035.1240;b4^1_639.4033_639.4050_116721.8730;b5^1_736.4560_0.0000_0.0000;b6^1_864.5146_864.5180_22263.7236;b7^1_978.5575_978.5580_17575.3838;b8^1_1077.6260_1077.6300_25450.8154;b9^1_1178.6736_1178.6777_8262.4592;b10^1_1265.7057_0.0000_0.0000;b11^1_1378.7897_1378.7870_11539.9136;b12^1_1491.8738_1491.8684_14…	170.586	40.5934	A2B2C1D1E2F1G3gfF3fedD1E2F1fedcba	-2.00132	0	0			0	0	Complex	0	45067.5	43027.2	50991	57222.8	48644.8	59291.6
46791	37	46790	46789	0	106.9653,0.0000	3	1390.62	1390.62	0.00549316	4168.83	4168.81	2204.77	N4H5S2		1964.04	ALPQPQNVTSLLGCTH	n[TMT10plex]ALPQPQNVTSLLGC[Carbamidomethyl]TH	NORMAL	Hemopexin	HPX	P02790	453	2.98072e+06	138.056	10	126.1277_126.1277_126.1283_107117.3125;127.1248_127.1248_127.1254_111039.4219;127.1311_127.1311_127.1317_145567.9062;128.1281_128.1281_128.1288_138470.5938;128.1344_128.1344_128.1350_135873.4062;129.1315_129.1315_129.1321_125157.1406;129.1378_129.1378_129.1384_159749.9375;130.1348_130.1348_130.1356_153750.0938;130.1411_130.1411_130.1417_165133.3594;131.1382_131.1382_131.1388_221029.1719	8	13	N1:[2167.1146307877993(1084.06982421875, 2711868.05078125, 2, 2166.1240484375)];N2:[2370.1940307877994(1186.1082763671875, 631420.0810546875, 2, 2370.200952734375)];N2H1:[2532.2468307877994(1267.1337890625, 531057.845703125, 2, 2532.251978125)];N2H2:[2694.2996307877993(1347.653076171875, 1784232.5595703125, 2, 2693.29055234375)];N2H3:[2856.3524307877997(1428.1282958984375, 1839106.3515625, 2, 285…	24	b1^1_301.2079_301.2084_343188.5312;b2^1_414.2919_414.2927_556329.6094;b3^1_511.3447_511.3457_39672.7251;b4^1_639.4033_639.4047_552662.7490;b5^1_736.4560_0.0000_0.0000;b6^1_864.5146_864.5153_96599.7119;b7^1_978.5575_978.5581_110946.2930;b8^1_1077.6260_1077.6304_113472.0586;b9^1_1178.6736_0.0000_0.0000;b10^1_1265.7057_1265.7090_49173.6738;b11^1_1378.7897_1378.7944_33075.0273;b12^1_1491.8738_1491.87…	211.383	43.6685	A2B2C1D1E2F1fF3fedD1E2F1G3gfedcba	-0.990582	0	0			0	0	Complex	0	119698	101954	123270	128918	132626	117954
50842	37	50841	50839	0	107.0130,0.0000	3	1390.61	1390.6	-0.0252686	4168.79	4168.81	2204.77	N4H5S2		1964.04	ALPQPQNVTSLLGCTH	n[TMT10plex]ALPQPQNVTSLLGC[Carbamidomethyl]TH	NORMAL	Hemopexin	HPX	P02790	453	3.40502e+06	138.056	10	126.1277_126.1277_126.1284_127359.6875;127.1248_127.1248_127.1255_147239.2188;127.1311_127.1311_127.1317_147618.7656;128.1281_128.1281_128.1288_142376.9375;128.1344_128.1344_128.1350_182447.0625;129.1315_129.1315_129.1322_147504.0156;129.1378_129.1378_129.1384_237519.3750;130.1348_130.1348_130.1356_166990.0156;130.1411_130.1411_130.1417_213390.5781;131.1382_131.1382_131.1389_266517.3750	9	14	N1:[2167.1146307877993(1084.06689453125, 2965791.32421875, 2, 2166.1181890625)];N2:[2370.1940307877994(1186.108154296875, 786437.64453125, 2, 2370.20070859375)];N2H1:[2532.2468307877994(1267.13623046875, 656669.7309570312, 2, 2532.2568609375)];N2H2:[2694.2996307877993(1348.163330078125, 2013074.1806640625, 2, 2694.31106015625)];N2H3:[2856.3524307877997(1429.689697265625, 1516950.59765625, 2, 2857…	24	b1^1_301.2079_301.2084_394220.9492;b2^1_414.2919_414.2928_661731.4961;b3^1_511.3447_511.3471_22886.1270;b4^1_639.4033_639.4049_666545.5176;b5^1_736.4560_0.0000_0.0000;b6^1_864.5146_864.5180_110835.7793;b7^1_978.5575_978.5615_139631.5996;b8^1_1077.6260_1077.6312_96050.1172;b9^1_1178.6736_0.0000_0.0000;b10^1_1265.7057_1265.7137_24271.0488;b11^1_1378.7897_1378.7986_41961.4062;b12^1_1491.8738_1491.87…	211.978	59.8183	A2B2C1D1E2F1fF3fedD1E2F1fF3fedcba	-0.996442	0	0			0	0	Complex	0	87197.4	68353.2	94479.8	91554.8	83238.6	93594.9
49592	37	49591	49577	0	113.5630,0.0000	4	1246.03	1246.04	0.00732422	4980.11	4982.09	2204.77	N4H5S2		2777.31	ALQAVYSMMSWPDDVPPEGWNR	n[TMT10plex]ALQAVYSMMSWPDDVPPEGWNR	NORMAL	Complement factor B	CFB	P00751	378	183304	138.056	10	126.1277_126.1277_126.1285_12576.0449;127.1248_127.1248_127.1255_11225.9209;127.1311_127.1311_127.1318_11455.1904;128.1281_128.1281_128.1289_11918.7090;128.1344_128.1344_128.1351_13548.6504;129.1315_129.1315_129.1322_20074.8633;129.1378_129.1378_129.1384_17070.4414;130.1348_130.1348_130.1356_27058.5977;130.1411_130.1411_130.1417_16020.2861;131.1382_131.1382_131.1389_16075.3662	7	8	N1:[2980.3938440642005(1491.7109375, 81158.380859375, 2, 2981.406275)];N2:[3183.4732440642006(1592.75, 15105.406616210938, 2, 3183.4844)];N2H1:[3345.5260440642005(1673.76806640625, 11297.807373046875, 2, 3345.5205328125)];N2H2:[3507.5788440642004(1754.2965087890625, 68827.1875, 2, 3506.577417578125)];N2H3:[3669.6316440642004(1833.8128662109375, 73550.29650878906, 2, 3665.610132421875)];N3H3:[3872…	11	b1^1_301.2079_301.2087_3216.6438;b2^1_414.2919_414.2933_3127.7368;b3^1_542.3505_542.3523_3535.7708;b4^1_613.3876_613.3899_6110.0332;b5^1_712.4560_712.4584_7770.5566;b6^1_875.5194_875.5234_4111.6411;b7^1_962.5514_962.5541_3392.1592;b8^1_1093.5919_1093.5880_3336.6570;b9^1_1224.6324_0.0000_0.0000;b10^1_1311.6644_1311.6644_3559.8254;b11^1_1497.7437_0.0000_0.0000;b12^1_1594.7965_0.0000_0.0000;b13^1_17…	24.7547	6.51189	A2B2C1D1E2F1G3gfedD1E2F1G3gfedcba	1.01243	0	0			0	0	Complex	0.00862069	12576.0449	11225.9209	11455.1904	11918.7090	13548.6504	20074.8633
42427	37	42426	42422	0	91.3774,0.0000	3	1158.18	1158.19	0.0175781	3471.54	3471.56	2059.73	N4H5F1S1		1411.82	ALQNFSFK	n[TMT10plex]ALQNFSFK[TMT10plex]	NORMAL	Cytochrome P450 3A43	CYP3A43	Q9HB55	462	2.82517e+06	138.056	10	126.1277_126.1277_126.1284_172738.0312;127.1248_127.1248_127.1255_155966.7812;127.1311_127.1311_127.1317_175331.6719;128.1281_128.1281_128.1288_187383.5469;128.1344_128.1344_128.1350_161747.5938;129.1315_129.1315_129.1322_207498.9844;129.1378_129.1378_129.1384_191920.3594;130.1348_130.1348_130.1356_208968.2656;130.1411_130.1411_130.1417_169851.2344;131.1382_131.1382_131.1389_191674.6250	9	17	N1:[1614.9023260642(1615.8948974609375, 497215.9775390625, 1, 1614.8870974609374)];N2:[1817.9817260641998(909.9906005859375, 238450.1640625, 2, 1817.965601171875)];N2H1:[1980.0345260641998(991.5204467773438, 163816.26171875, 2, 1981.0252935546876)];N2H2:[2142.0873260642(1071.5478515625, 720491.0791015625, 2, 2141.080103125)];N2H2F1:[2288.1452260642(2289.138427734375, 111527.0400390625, 1, 2288.13…	6	b1^1_301.2079_301.2084_80286.4614;b2^1_414.2919_0.0000_0.0000;b3^1_542.3505_0.0000_0.0000;b4^1_656.3934_0.0000_0.0000;b5^1_803.4619_0.0000_0.0000;b6^1_890.4939_890.4858_6747.8159;b7^1_1037.5623_0.0000_0.0000;b8^1_1394.8202_1394.8030_357491.4424;y1^1_376.2763_376.2769_71915.5186;y2^1_523.3447_0.0000_0.0000;y3^1_610.3767_0.0000_0.0000;y4^1_757.4451_0.0000_0.0000;y5^1_871.4881_0.0000_0.0000;y6^1_999…	26.7746	38.7178	A2B2C1D1E2F1G3gfedD1E2F1fedcbB5ba	-0.0160706	1	0			0	0	Complex	0.00775194	172738.0312	155966.7812	175331.6719	187383.5469	161747.5938	207498.9844
33331	37	33330	33323	0	80.0467,0.0000	3	1297.62	1297.62	0.0270996	3889.85	3887.7	1540.53	N2H7		2347.18	ALQWNAGSGGLPENETTFAR	n[TMT10plex]ALQWNAGSGGLPENETTFAR	NORMAL	Arylsulfatase D	ARSD	P51689	128	433291	138.056	10	126.1277_126.1277_126.1284_80731.0312;127.1248_127.1248_127.1255_34642.3516;127.1311_127.1311_127.1317_50959.9180;128.1281_128.1281_128.1289_43744.4570;128.1344_128.1344_128.1350_89261.3906;129.1315_129.1315_129.1322_46661.9453;129.1378_129.1378_129.1384_49837.1289;130.1348_130.1348_130.1356_50626.4883;130.1411_130.1411_130.1417_48279.2305;131.1382_131.1382_131.1389_53385.5508	9	6	N1:[2550.2553580642(1276.14013671875, 276416.466796875, 2, 2550.2646734375)];N2:[2753.3347580642003(919.8221435546875, 240878.55102539062, 3, 2756.4430306640625)];N2H1:[2915.3875580642(973.8404541015625, 324206.6530761719, 3, 2918.4979623046875)];N2H2:[3077.4403580642(1027.5238037109375, 700065.4169921875, 3, 3079.5480111328125)];N2H3:[3239.4931580642(1081.54150390625, 648054.5390625, 3, 3241.601…	11	b1^1_301.2079_301.2084_9607.0986;b2^1_414.2919_414.2917_7993.4475;b3^1_542.3505_542.3514_16218.8271;b4^1_728.4298_728.4335_1645.6289;b5^1_842.4728_842.4764_4206.8101;b6^1_913.5099_913.5164_1996.0233;b7^1_970.5313_970.5318_3141.2336;b8^1_1057.5634_0.0000_0.0000;b9^1_1114.5848_0.0000_0.0000;b10^1_1171.6063_1171.5962_15239.4468;b11^1_1284.6904_1284.6982_6442.9519;b12^1_1381.7431_0.0000_0.0000;b13^1_…	28.5146	2.64912	A2B2C1D1E1edD1E1eE1F1fedcba	0.00931537	0	0			0	0	High mannose	0.00341426	80731.0312	34642.3516	50959.9180	43744.4570	89261.3906	46661.9453
33193	37	33192	33183	0	79.7733,0.0000	3	1350.93	1350.94	0.0124512	4049.79	4049.76	1702.58	N2H8		2347.18	ALQWNAGSGGLPENETTFAR	n[TMT10plex]ALQWNAGSGGLPENETTFAR	NORMAL	Arylsulfatase D	ARSD	P51689	128	486842	138.056	10	126.1277_126.1277_126.1284_44599.3984;127.1248_127.1248_127.1255_32231.8984;127.1311_127.1311_127.1316_43427.2578;128.1281_128.1281_128.1288_38457.3438;128.1344_128.1344_128.1350_50052.0859;129.1315_129.1315_129.1323_31486.6250;129.1378_129.1378_129.1384_59584.6719;130.1348_130.1348_130.1356_37744.1875;130.1411_130.1411_130.1417_58790.8906;131.1382_131.1382_131.1388_46181.0820	10	6	N1:[2550.2553580642(1275.6390380859375, 4495400.478515625, 2, 2549.262476171875)];N2:[2753.3347580642003(1377.6796875, 256072.10217285156, 2, 2753.343775)];N2H1:[2915.3875580642(1458.706298828125, 125289.81689453125, 2, 2915.39699765625)];N2H2:[3077.4403580642(1539.732421875, 76539.98681640625, 2, 3077.44924375)];N2H3:[3239.4931580642(1620.759521484375, 65438.4873046875, 2, 3239.50344296875)];pep…	25	b1^1_301.2079_301.2083_102666.7256;b2^1_414.2919_414.2927_102925.2856;b3^1_542.3505_542.3517_190340.1914;b4^1_728.4298_728.4316_71613.8918;b5^1_842.4728_842.4749_106642.5537;b6^1_913.5099_913.5128_66317.0566;b7^1_970.5313_970.5338_31934.6133;b8^1_1057.5634_1057.5660_32471.8307;b9^1_1114.5848_1114.5881_21320.8531;b10^1_1171.6063_0.0000_0.0000;b11^1_1284.6904_0.0000_0.0000;b12^1_1381.7431_0.0000_0.…	159.201	2.47465	A2B2C1D1E1F1fedD1E1eE1F1fedcba	-0.992882	0	0			0	0	High mannose	0	44599.3984	32231.8984	43427.2578	38457.3438	50052.0859	31486.6250
33547	37	33546	33545	0	84.6158,0.0000	2	1100.49	1099.99	-1.00317	2197.97	2197.07	1095.4	N3H3		1101.67	ALSNISLR	n[TMT10plex]ALSNISLR	NORMAL	Plexin-B2	PLXNB2	O15031	127	406928	138.056	10	126.1277_126.1277_126.1284_5038.1494;127.1248_127.1248_127.1254_3859.8308;127.1311_127.1311_127.1317_5898.2031;128.1281_128.1281_128.1288_3396.2339;128.1344_128.1344_128.1351_5420.9536;129.1315_129.1315_129.1321_3092.3662;129.1378_129.1378_129.1384_7286.7520;130.1348_130.1348_130.1355_2512.1340;130.1411_130.1411_130.1419_6363.0947;131.1382_131.1382_131.1389_3216.7539	9	6	N1:[1304.7502920642(1305.7611083984375, 67506.10479736328, 1, 1304.7533083984374)];N2:[1507.8296920642(754.924560546875, 23035.1259765625, 2, 1507.83352109375)];N2H1:[1669.8824920642(1670.8953857421875, 18564.181396484375, 1, 1669.8875857421874)];N2H2:[1831.9352920642(1832.947998046875, 79731.80517578125, 1, 1831.940198046875)];N2H3:[1993.9880920642(1995.0018310546875, 87407.2255859375, 1, 1993.9…	13	b1^1_301.2079_301.2081_6316.9736;b2^1_414.2919_414.2933_4047.3188;b3^1_501.3240_501.3255_3371.0808;b4^1_615.3669_615.3706_3607.8325;b5^1_728.4510_728.4536_4716.8364;b6^1_815.4830_815.4840_977.1212;b7^1_928.5670_928.5676_2298.2006;b8^1_1084.6682_1084.6647_28976.1427;y1^1_175.1195_175.1197_7386.5576;y2^1_288.2036_288.2043_931.4026;y3^1_375.2356_375.2361_1075.3846;y4^1_488.3197_488.3227_3445.4861;y5…	88.3767	112.42	A2B2C1D1E2edD1dcba	0.00301633	0	0			0	0	Complex	0	5038.1494	3859.8308	5898.2031	3396.2339	5420.9536	3092.3662
33664	37	33663	33662	0	84.8865,0.0000	3	1151.84	1151.85	0.0032959	3452.51	3452.5	2350.83	N4H5F1S2		1101.67	ALSNISLR	n[TMT10plex]ALSNISLR	NORMAL	Plexin-B2	PLXNB2	O15031	127	270491	138.056	10	126.1277_126.1277_126.1283_1598.1454;127.1248_127.1248_127.1254_1601.6619;127.1311_127.1311_127.1317_1537.4055;128.1281_128.1281_128.1287_1297.4266;128.1344_128.1344_128.1351_2886.7556;129.1315_129.1315_129.1320_1279.3207;129.1378_129.1378_129.1384_3778.5066;130.1348_130.1348_130.1355_2842.6060;130.1411_130.1411_130.1418_4246.6284;131.1382_131.1382_131.1389_3866.9453	9	17	N1:[1304.7502920642(653.384521484375, 12857.791809082031, 2, 1304.75344296875)];N2H1:[1669.8824920642(835.9509887695312, 6460.980224609375, 2, 1669.8863775390626)];N2H2:[1831.9352920642(917.48046875, 13247.04833984375, 2, 1832.9453375)];N2H2F1:[1977.9931920642(990.0065307617188, 46850.025146484375, 2, 1977.9974615234376)];N2H3F1:[2140.0459920641997(1071.033935546875, 47669.317626953125, 2, 2140.0…	12	b1^1_301.2079_301.2090_3313.6221;b2^1_414.2919_414.2936_3060.8799;b3^1_501.3240_501.3246_994.6379;b4^1_615.3669_615.3688_1338.4135;b5^1_728.4510_728.4520_1584.3302;b6^1_815.4830_0.0000_0.0000;b7^1_928.5670_928.5717_990.2380;b8^1_1084.6682_1084.6530_19838.7563;y1^1_175.1195_175.1198_4389.6953;y2^1_288.2036_288.2039_841.1904;y3^1_375.2356_375.2362_1668.0573;y4^1_488.3197_488.3209_1171.8303;y5^1_602…	71.4143	41.4377	A2B2C1D1E2F1G3gfedD1E2F1G3gfedcbB5ba	0.00228391	1	0			0	0	Complex	0	1598.1454	1601.6619	1537.4055	1297.4266	2886.7556	1279.3207
35780	37	35779	35774	0	84.3333,0.0000	3	1103.16	1103.16	-0.00292969	3306.45	3306.44	2204.77	N4H5S2		1101.67	ALSNISLR	n[TMT10plex]ALSNISLR	NORMAL	Plexin-B2	PLXNB2	O15031	127	142167	138.056	10	126.1277_126.1277_126.1283_8181.2422;127.1248_127.1248_127.1255_5971.0972;127.1311_127.1311_127.1316_9432.3867;128.1281_128.1281_128.1260_486.5250;128.1344_128.1344_128.1349_8838.8154;129.1315_129.1315_129.1321_6869.1675;129.1378_129.1378_129.1382_7087.3296;130.1348_130.1348_130.1355_5895.6675;130.1411_130.1411_130.1416_7741.7974;131.1382_131.1382_131.1387_8370.9775	7	10	N1:[1304.7502920642(1305.762451171875, 20011.71923828125, 1, 1304.754651171875)];N2H1:[1669.8824920642(1671.8966064453125, 3215.01171875, 1, 1670.8888064453124)];N2H2:[1831.9352920642(1832.9464111328125, 22662.905029296875, 1, 1831.9386111328124)];N2H3:[1993.9880920642(1995.00146484375, 27153.27880859375, 1, 1993.99366484375)];N4H4:[2562.1996920642(1282.1080322265625, 23921.0439453125, 2, 2562.20…	6	b1^1_301.2079_301.2077_849.5598;b2^1_414.2919_414.2917_1068.0273;b3^1_501.3240_501.3218_1055.3126;b4^1_615.3669_615.3669_854.5364;b5^1_728.4510_0.0000_0.0000;b6^1_815.4830_0.0000_0.0000;b7^1_928.5670_0.0000_0.0000;b8^1_1084.6682_0.0000_0.0000;y1^1_175.1195_175.1193_5196.8901;y2^1_288.2036_0.0000_0.0000;y3^1_375.2356_0.0000_0.0000;y4^1_488.3197_0.0000_0.0000;y5^1_602.3626_0.0000_0.0000;y6^1_689.39…	17.5089	33.1636	A2B2C1D1E2F1G3gfedD1E2F1G3gfedcba	0.00131985	0	0			0	0	Complex	0.00735294	6854.55	4496.45	6792.18	5468.23	7082.74	5515.8
34886	37	34885	34881	0	84.3559,0.0000	3	1103.16	1103.16	0.00219727	3306.47	3306.44	2204.77	N4H5S2		1101.67	ALSNISLR	n[TMT10plex]ALSNISLR	NORMAL	Plexin-B2	PLXNB2	O15031	127	653990	138.056	10	126.1277_126.1277_126.1285_47308.8750;127.1248_127.1248_127.1255_46119.8008;127.1311_127.1311_127.1317_39393.2305;128.1281_128.1281_128.1289_49741.3945;128.1344_128.1344_128.1351_40987.3086;129.1315_129.1315_129.1323_44356.5781;129.1378_129.1378_129.1385_45399.6562;130.1348_130.1348_130.1357_57345.6875;130.1411_130.1411_130.1418_44594.5664;131.1382_131.1382_131.1389_51285.5391	9	12	N1:[1304.7502920642(1305.7615966796875, 98864.5185546875, 1, 1304.7537966796874)];N2:[1507.8296920642(754.9248657226562, 34902.2294921875, 2, 1507.8341314453126)];N2H1:[1669.8824920642(835.9512939453125, 27797.1142578125, 2, 1669.886987890625)];N2H2:[1831.9352920642(916.9793701171875, 95293.47265625, 2, 1831.943140234375)];N2H3:[1993.9880920642(1995.0035400390625, 103797.43798828125, 1, 1993.9957…	9	b1^1_301.2079_301.2090_9613.2676;b2^1_414.2919_414.2924_9156.3564;b3^1_501.3240_501.3262_7179.5679;b4^1_615.3669_615.3693_9257.2714;b5^1_728.4510_728.4543_8302.9797;b6^1_815.4830_0.0000_0.0000;b7^1_928.5670_928.5678_3600.4502;b8^1_1084.6682_0.0000_0.0000;y1^1_175.1195_175.1198_29606.8134;y2^1_288.2036_0.0000_0.0000;y3^1_375.2356_375.2362_1739.4764;y4^1_488.3197_0.0000_0.0000;y5^1_602.3626_0.0000_…	47.3359	34.9241	A2B2C1D1E2F1fF3fedD1E2F1G3gfedcba	0.00350462	0	0			0	0	Complex	0.000735294	105420	103905	109588	118225	120068	147408
22417	37	22416	22407	0	54.1255,0.0000	3	1037.17	1037.17	-0.00512695	3108.48	3108.47	1378.48	N2H6		1730	ALSPNSTISSAPK	n[TMT10plex]ALSPNSTISSAPK[TMT10plex]	NORMAL	SUN domain-containing protein 2	SUN2	Q9UH99	636	345302	473.33	10	126.1277_126.1277_126.1283_35968.2266;127.1248_127.1248_127.1254_43272.0469;127.1311_127.1311_127.1315_32878.7227;128.1281_128.1281_128.1287_66174.3828;128.1344_128.1344_128.1349_38042.3164;129.1315_129.1315_129.1321_35768.1289;129.1378_129.1378_129.1383_40206.0000;130.1348_130.1348_130.1355_34754.1445;130.1411_130.1411_130.1416_35347.1172;131.1382_131.1382_131.1388_53138.5547	9	6	N1:[1933.0773880642(967.548583984375, 2619414.767578125, 2, 1933.08156796875)];N2:[2136.1567880642(1068.578857421875, 136905.87951660156, 2, 2135.14211484375)];N2H1:[2298.2095880642(1150.1162109375, 87275.46765136719, 2, 2298.216821875)];N2H2:[2460.2623880642(1231.141845703125, 67885.94458007812, 2, 2460.26809140625)];N2H3:[2622.3151880642(1312.168701171875, 97707.15234375, 2, 2622.32180234375)];…	23	b1^1_301.2079_301.2081_62612.8521;b2^1_414.2919_414.2924_79540.3715;b3^1_501.3240_501.3246_133287.5305;b4^1_598.3767_0.0000_0.0000;b5^1_712.4197_712.4216_20145.5103;b6^1_799.4517_799.4526_11004.6406;b7^1_900.4994_900.5013_17594.1038;b8^1_1013.5834_1013.5859_11677.5940;b9^1_1100.6155_1100.6143_37266.9520;b10^1_1187.6475_1187.6542_12388.5920;b11^1_1258.6846_1258.6893_14629.7766;b12^1_1355.7374_0.00…	205.82	6.95548	A2B2C1D1E1edD1E1eE1edcba	0.0041799	0	0			0	0	High mannose	0	35968.2	43272	32878.7	66174.4	38042.3	35768.1
22589	37	22588	22576	0	54.0198,0.0000	3	1091.18	1091.19	0.0150146	3270.54	3270.53	1540.53	N2H7		1730	ALSPNSTISSAPK	n[TMT10plex]ALSPNSTISSAPK[TMT10plex]	NORMAL	SUN domain-containing protein 2	SUN2	Q9UH99	636	611999	138.056	10	126.1277_126.1277_126.1283_83934.5859;127.1248_127.1248_127.1255_66219.3516;127.1311_127.1311_127.1316_83652.6484;128.1281_128.1281_128.1288_83642.7266;128.1344_128.1344_128.1349_89503.3984;129.1315_129.1315_129.1322_67418.6641;129.1378_129.1378_129.1384_103918.7109;130.1348_130.1348_130.1356_56937.2344;130.1411_130.1411_130.1417_92549.5625;131.1382_131.1382_131.1388_70944.8906	10	6	N1:[1933.0773880642(967.5490112304688, 3538372.7319335938, 2, 1933.0824224609376)];N2:[2136.1567880642(1069.0897216796875, 207761.0400390625, 2, 2136.163843359375)];N2H1:[2298.2095880642(1150.11767578125, 159122.564453125, 2, 2298.2197515625)];N2H2:[2460.2623880642(1231.1435546875, 124106.2958984375, 2, 2460.271509375)];N2H3:[2622.3151880642(1312.1685791015625, 134509.9453125, 2, 2622.32155820312…	22	b1^1_301.2079_301.2083_88134.5298;b2^1_414.2919_414.2927_119766.4387;b3^1_501.3240_501.3250_199179.9517;b4^1_598.3767_0.0000_0.0000;b5^1_712.4197_712.4222_22339.3146;b6^1_799.4517_799.4542_15904.9229;b7^1_900.4994_900.5025_25842.6478;b8^1_1013.5834_1013.5877_16971.6533;b9^1_1100.6155_0.0000_0.0000;b10^1_1187.6475_1187.6490_20188.1250;b11^1_1258.6846_1258.6881_22925.7463;b12^1_1355.7374_0.0000_0.0…	196.593	3.21203	A2B2C1D1E1edD1E1eE1F1fedcba	0.0050344	0	0			0	0	High mannose	0	186743	137952	181534	168713	185888	127090
12702	37	12700	12696	0	29.6314,0.0000	3	1145.2	1145.2	-0.0124512	3432.57	3432.58	1702.58	N2H8		1730	ALSPNSTISSAPK	n[TMT10plex]ALSPNSTISSAPK[TMT10plex]	NORMAL	SUN domain-containing protein 2	SUN2	Q9UH99	636	1.39589e+06	138.055	10	126.1277_126.1277_126.1277_293723.8125;127.1248_127.1248_127.1248_194499.8125;127.1311_127.1311_127.1310_252489.9844;128.1281_128.1281_128.1282_234251.1719;128.1344_128.1344_128.1343_272571.3125;129.1315_129.1315_129.1316_197679.1875;129.1378_129.1378_129.1377_287339.9688;130.1348_130.1348_130.1349_221964.5781;130.1411_130.1411_130.1410_306968.1250;131.1382_131.1382_131.1382_171712.0156	10	5	N1:[1933.0773880642(967.5446166992188, 4737607.9375, 2, 1933.0736333984376)];N2:[2136.1567880642(1069.08447265625, 365895.265625, 2, 2136.1533453125)];N2H1:[2298.2095880642(1150.614501953125, 156019.09887695312, 2, 2299.21340390625)];N2H2:[2460.2623880642(1231.640380859375, 125083.1728515625, 2, 2461.26516171875)];pep:[1729.9979880642(866.0053100585938, 123825.931640625, 2, 1729.9950201171876)];	21	b1^1_301.2079_301.2068_116567.0359;b2^1_414.2919_414.2909_127436.3145;b3^1_501.3240_501.3228_232266.9751;b4^1_598.3767_0.0000_0.0000;b5^1_712.4197_712.4185_35860.0454;b6^1_799.4517_799.4515_16383.9863;b7^1_900.4994_900.4991_49417.7568;b8^1_1013.5834_1013.5806_19296.7847;b9^1_1100.6155_1100.6077_16853.4878;b10^1_1187.6475_1187.6444_36480.2197;b11^1_1258.6846_1258.6864_29092.3555;b12^1_1355.7374_0.…	187.915	1.42682	A2B2C1D1E1F1fedD1E1eE1F1fedcba	-0.00375467	0	0			0	0	High mannose	0	293723.8125	194499.8125	252489.9844	234251.1719	272571.3125	197679.1875
19252	37	19251	19248	0	45.1263,0.0000	4	875.412	875.412	0.000976562	3497.62	3498.64	1768.64	N4H5F1		1730	ALSPNSTISSAPK	n[TMT10plex]ALSPNSTISSAPK[TMT10plex]	NORMAL	SUN domain-containing protein 2	SUN2	Q9UH99	636	940054	204.086	10	126.1277_126.1277_126.1277_65822.0000;127.1248_127.1248_127.1248_56844.9102;127.1311_127.1311_127.1310_73453.3281;128.1281_128.1281_128.1281_90196.6953;128.1344_128.1344_128.1343_66365.5391;129.1315_129.1315_129.1315_59287.5352;129.1378_129.1378_129.1377_72255.8281;130.1348_130.1348_130.1349_72511.9375;130.1411_130.1411_130.1410_66292.5938;131.1382_131.1382_131.1381_188565.0312	9	11	N1:[1933.0773880642(967.5448608398438, 1306903.697631836, 2, 1933.0741216796876)];N2:[2136.1567880642(1069.08544921875, 36080.42626953125, 2, 2136.1552984375)];N2H1:[2298.2095880642(1150.114990234375, 49051.53955078125, 2, 2298.21438046875)];N2H2:[2460.2623880642(820.7701416015625, 8773.0341796875, 3, 2459.2870248046875)];N3H5:[3149.5001880642(1050.5040283203125, 100619.09130859375, 3, 3148.48868…	16	b1^1_301.2079_301.2071_26628.2212;b2^1_414.2919_414.2907_38134.6440;b3^1_501.3240_501.3226_91116.8260;b4^1_598.3767_0.0000_0.0000;b5^1_712.4197_712.4214_17759.5039;b6^1_799.4517_799.4543_4249.6201;b7^1_900.4994_900.4985_14038.2743;b8^1_1013.5834_1013.5815_4658.3228;b9^1_1100.6155_0.0000_0.0000;b10^1_1187.6475_0.0000_0.0000;b11^1_1258.6846_1258.6819_7675.3279;b12^1_1355.7374_0.0000_0.0000;b13^1_17…	102.172	26.806	A2B2C1D1E2F2fF5fedD1E1eE1edcba	-0.00326638	0	0			A2B2C1D1E2F1G3gfedD1E1eE1edcba	0	Hybrid	0	65822.0000	56844.9102	73453.3281	90196.6953	66365.5391	59287.5352
23599	37	23598	23588	0	58.7953,0.0000	3	891.414	891.413	-0.00146484	2671.22	2671.2	1622.58	N4H5		1048.62	ALVNFTR	n[TMT10plex]ALVNFTR	NORMAL	Basement membrane-specific heparan sulfate proteoglycan core protein	HSPG2	P98160	89	812219	138.056	10	126.1277_126.1277_126.1283_41979.3242;127.1248_127.1248_127.1255_32850.8594;127.1311_127.1311_127.1317_35221.3359;128.1281_128.1281_128.1288_35651.4141;128.1344_128.1344_128.1350_38635.6172;129.1315_129.1315_129.1322_38680.9805;129.1378_129.1378_129.1384_36081.7070;130.1348_130.1348_130.1356_47003.2500;130.1411_130.1411_130.1417_44240.0820;131.1382_131.1382_131.1389_46257.8242	8	8	N1:[1251.7026140642001(1252.7130126953125, 89769.52587890625, 1, 1251.7052126953124)];N2:[1454.7820140642(728.4011840820312, 46072.470703125, 2, 1454.7867681640626)];N2H1:[1616.8348140642001(1617.85009765625, 42612.89404296875, 1, 1616.84229765625)];N2H2:[1778.8876140642(1779.899169921875, 145728.7607421875, 1, 1778.891369921875)];N2H3:[1940.9404140642(1940.953125, 149631.3165283203, 1, 1939.9453…	10	b1^1_301.2079_301.2083_14521.8535;b2^1_414.2919_414.2925_20988.2944;b3^1_513.3603_513.3610_14754.6879;b4^1_627.4033_627.4048_3909.6277;b5^1_774.4717_774.4728_3550.5221;b6^1_875.5194_875.5226_1407.2725;b7^1_1031.6205_0.0000_0.0000;y1^1_175.1195_175.1197_25026.8828;y2^1_276.1672_276.1678_2073.6765;y3^1_423.2356_423.2354_1359.4655;y4^1_537.2785_0.0000_0.0000;y5^1_636.3469_0.0000_0.0000;y6^1_749.4310…	64.0599	56.4871	A2B2C1D1E2F1fedD1E2F1fedcba	0.00259863	0	0			0	0	Complex	0	74128.8	67617.7	67138.7	80709.3	73861.7	81818.5
31111	37	31110	31101	0	73.7003,0.0000	3	988.442	988.444	0.00421143	2962.31	2962.3	1913.68	N4H5S1		1048.62	ALVNFTR	n[TMT10plex]ALVNFTR	NORMAL	Basement membrane-specific heparan sulfate proteoglycan core protein	HSPG2	P98160	89	237671	138.056	10	126.1277_126.1277_126.1283_15656.6270;127.1248_127.1248_127.1254_11171.1445;127.1311_127.1311_127.1316_16717.4082;128.1281_128.1281_128.1256_1015.4038;128.1344_128.1344_128.1349_14912.6826;129.1315_129.1315_129.1322_13838.7715;129.1378_129.1378_129.1384_13411.7607;130.1348_130.1348_130.1355_23870.5957;130.1411_130.1411_130.1416_16276.7754;131.1382_131.1382_131.1388_21775.0820	8	11	N1:[1251.7026140642001(1252.713623046875, 35891.921142578125, 1, 1251.705823046875)];N2:[1454.7820140642(728.4006958007812, 13266.521423339844, 2, 1454.7857916015626)];N2H1:[1616.8348140642001(1617.84326171875, 7669.88525390625, 1, 1616.83546171875)];N2H2:[1778.8876140642(1779.8968505859375, 42321.725830078125, 1, 1778.8890505859374)];N2H3:[1940.9404140642(971.4771728515625, 29979.4248046875, 2, …	7	b1^1_301.2079_301.2083_3073.1758;b2^1_414.2919_414.2932_4291.5483;b3^1_513.3603_513.3616_5600.0929;b4^1_627.4033_627.3984_789.9740;b5^1_774.4717_0.0000_0.0000;b6^1_875.5194_0.0000_0.0000;b7^1_1031.6205_0.0000_0.0000;y1^1_175.1195_175.1196_8494.0977;y2^1_276.1672_276.1673_997.8178;y3^1_423.2356_0.0000_0.0000;y4^1_537.2785_0.0000_0.0000;y5^1_636.3469_0.0000_0.0000;y6^1_749.4310_0.0000_0.0000;y7^1_1…	29.5565	36.058	A2B2C1D1E2F1G3gfedD1E2F1fedcba	0.00320898	0	0			0	0	Complex	0	4325.96	1211.52	4331.07	3140.03	4225.72	4160.28
16020	37	16018	16014	0	35.6527,0.0000	3	988.439	988.438	-0.00384521	2962.29	2962.3	1913.68	N4H5S1		1048.62	ALVNFTR	n[TMT10plex]ALVNFTR	NORMAL	Basement membrane-specific heparan sulfate proteoglycan core protein	HSPG2	P98160	89	3.74116e+06	138.055	10	126.1277_126.1277_126.1277_283259.8125;127.1248_127.1248_127.1248_218419.5156;127.1311_127.1311_127.1310_275236.4375;128.1281_128.1281_128.1281_261057.8281;128.1344_128.1344_128.1343_318797.0000;129.1315_129.1315_129.1315_244090.9531;129.1378_129.1378_129.1376_314115.3438;130.1348_130.1348_130.1348_261689.1406;130.1411_130.1411_130.1410_277697.3438;131.1382_131.1382_131.1381_335266.6562	9	14	N1:[1251.7026140642001(1252.7066650390625, 285330.51953125, 1, 1251.6988650390624)];N2:[1454.7820140642(728.3990478515625, 154812.544921875, 2, 1454.782495703125)];N2H1:[1616.8348140642001(809.423583984375, 117802.091796875, 2, 1616.83156796875)];N2H2:[1778.8876140642(1779.8917236328125, 328448.57421875, 1, 1778.8839236328124)];N2H3:[1940.9404140642(971.474609375, 378382.44140625, 2, 1940.9336187…	8	b1^1_301.2079_301.2069_39975.8281;b2^1_414.2919_414.2906_64523.1025;b3^1_513.3603_513.3586_54093.4873;b4^1_627.4033_627.3989_12119.9646;b5^1_774.4717_774.4697_11317.8271;b6^1_875.5194_0.0000_0.0000;b7^1_1031.6205_0.0000_0.0000;y1^1_175.1195_175.1186_100051.4297;y2^1_276.1672_0.0000_0.0000;y3^1_423.2356_423.2338_11869.8457;y4^1_537.2785_0.0000_0.0000;y5^1_636.3469_0.0000_0.0000;y6^1_749.4310_0.000…	49.3819	70.0841	A2B2C1D1E2F1fF3fedD1E2F1fedcba	-0.00374903	0	0			0	0	Complex	0	151701	145084	189491	200318	158484	173123
38121	37	38120	38118	0	89.7346,0.0000	3	1085.48	1085.48	-0.00219727	3253.4	3253.4	2204.77	N4H5S2		1048.62	ALVNFTR	n[TMT10plex]ALVNFTR	NORMAL	Basement membrane-specific heparan sulfate proteoglycan core protein	HSPG2	P98160	89	321315	138.055	10	126.1277_126.1277_126.1282_8874.8408;127.1248_127.1248_127.1253_2929.9150;127.1311_127.1311_127.1316_9756.8320;128.1281_128.1281_128.1287_7776.5962;128.1344_128.1344_128.1350_8420.2998;129.1315_129.1315_129.1320_4210.6182;129.1378_129.1378_129.1382_9197.7783;130.1348_130.1348_130.1354_5559.6733;130.1411_130.1411_130.1417_6199.3086;131.1382_131.1382_131.1387_7831.8721	9	13	N1:[1251.7026140642001(1251.708740234375, 68418.85961914062, 1, 1250.700940234375)];N2:[1454.7820140642(728.3991088867188, 18358.551025390625, 2, 1454.7826177734376)];N2H1:[1616.8348140642001(1617.84423828125, 23781.417724609375, 1, 1616.83643828125)];N2H2:[1778.8876140642(1779.8966064453125, 78762.2001953125, 1, 1778.8888064453124)];N2H3:[1940.9404140642(1941.9508056640625, 96540.23046875, 1, 19…	8	b1^1_301.2079_301.2081_4976.8750;b2^1_414.2919_414.2925_13117.4827;b3^1_513.3603_513.3611_6796.9121;b4^1_627.4033_627.4047_3765.4119;b5^1_774.4717_774.4739_1352.8324;b6^1_875.5194_875.5209_2395.4585;b7^1_1031.6205_0.0000_0.0000;y1^1_175.1195_175.1194_5444.4712;y2^1_276.1672_0.0000_0.0000;y3^1_423.2356_0.0000_0.0000;y4^1_537.2785_0.0000_0.0000;y5^1_636.3469_0.0000_0.0000;y6^1_749.4310_0.0000_0.000…	40.4887	41.7345	A2B2C1D1E2F1G3gfedD1E2F1G3gfedcba	-1.00167	0	0			0	0	Complex	0	44900	46791.3	52179.2	52698.8	28129.2	46941.4
38232	37	38231	38230	0	89.9884,0.0000	3	1085.47	1085.48	0.00915527	3253.41	3253.4	2204.77	N4H5S2		1048.62	ALVNFTR	n[TMT10plex]ALVNFTR	NORMAL	Basement membrane-specific heparan sulfate proteoglycan core protein	HSPG2	P98160	89	330893	138.056	10	126.1277_126.1277_126.1282_5844.4082;127.1248_127.1248_127.1253_4182.7056;127.1311_127.1311_127.1315_8114.8838;128.1281_128.1281_128.1286_6416.2969;128.1344_128.1344_128.1349_7622.4370;129.1315_129.1315_129.1319_3482.4233;129.1378_129.1378_129.1383_8208.3926;130.1348_130.1348_130.1353_4635.6191;130.1411_130.1411_130.1417_6632.2261;131.1382_131.1382_131.1387_7338.7534	7	15	N1:[1251.7026140642001(1251.7073974609375, 60597.21533203125, 1, 1250.6995974609374)];N2:[1454.7820140642(728.4003295898438, 23116.438720703125, 2, 1454.7850591796876)];N2H1:[1616.8348140642001(1617.841796875, 21899.310546875, 1, 1616.833996875)];N2H2:[1778.8876140642(1779.8973388671875, 74059.83862304688, 1, 1778.8895388671874)];N2H3:[1940.9404140642(971.4793701171875, 63089.76123046875, 2, 1940…	8	b1^1_301.2079_301.2082_6327.9517;b2^1_414.2919_414.2926_11486.8820;b3^1_513.3603_513.3610_9280.3889;b4^1_627.4033_627.4053_3735.4905;b5^1_774.4717_774.4733_1447.2937;b6^1_875.5194_0.0000_0.0000;b7^1_1031.6205_0.0000_0.0000;y1^1_175.1195_175.1196_4255.5952;y2^1_276.1672_0.0000_0.0000;y3^1_423.2356_423.2358_1332.7654;y4^1_537.2785_0.0000_0.0000;y5^1_636.3469_0.0000_0.0000;y6^1_749.4310_0.0000_0.000…	40.2173	39.6037	A2B2C1D1E2F1fF3fedD1E2F1G3gfedcba	-1.00302	0	0			0	0	Complex	0	128142	107304	148422	148461	146210	141823
27883	37	27882	27879	0	61.4032,0.0000	3	1085.47	1085.47	0.00512695	3253.39	3253.4	2204.77	N4H5S2		1048.62	ALVNFTR	n[TMT10plex]ALVNFTR	NORMAL	Basement membrane-specific heparan sulfate proteoglycan core protein	HSPG2	P98160	89	3.89895e+06	138.055	10	126.1277_126.1277_126.1277_178652.5625;127.1248_127.1248_127.1248_128416.5234;127.1311_127.1311_127.1310_152024.2500;128.1281_128.1281_128.1281_175568.4531;128.1344_128.1344_128.1343_158774.8750;129.1315_129.1315_129.1315_140052.9688;129.1378_129.1378_129.1377_167769.9688;130.1348_130.1348_130.1349_178549.3438;130.1411_130.1411_130.1410_154259.6250;131.1382_131.1382_131.1382_235376.8750	9	15	N1:[1251.7026140642001(1252.7061767578125, 336319.626953125, 1, 1251.6983767578124)];N2:[1454.7820140642(728.397216796875, 124268.9931640625, 2, 1454.77883359375)];N2H1:[1616.8348140642001(1617.8399658203125, 86377.47265625, 1, 1616.8321658203124)];N2H2:[1778.8876140642(890.4502563476562, 334494.013671875, 2, 1778.8849126953126)];N2H3:[1940.9404140642(1941.94580078125, 382983.326171875, 1, 1940.9…	8	b1^1_301.2079_301.2066_34542.4727;b2^1_414.2919_414.2906_57564.4766;b3^1_513.3603_513.3592_56901.9805;b4^1_627.4033_627.3987_10645.9170;b5^1_774.4717_774.4706_11917.7520;b6^1_875.5194_0.0000_0.0000;b7^1_1031.6205_0.0000_0.0000;y1^1_175.1195_175.1187_85790.5234;y2^1_276.1672_0.0000_0.0000;y3^1_423.2356_423.2351_11598.0967;y4^1_537.2785_0.0000_0.0000;y5^1_636.3469_0.0000_0.0000;y6^1_749.4310_0.0000…	49.2752	65.3521	A2B2C1D1E2F1fF3fedD1E2F1fF3fedcba	-0.00423731	0	0			0	0	Complex	0	161447	126378	148230	169022	151757	135921
37564	37	37563	37559	0	89.6259,0.0000	3	1207.19	1207.19	0.00402832	3618.54	3618.53	2569.9	N5H6S2		1048.62	ALVNFTR	n[TMT10plex]ALVNFTR	NORMAL	Basement membrane-specific heparan sulfate proteoglycan core protein	HSPG2	P98160	89	963514	138.056	10	126.1277_126.1277_126.1284_93462.2656;127.1248_127.1248_127.1255_79037.1016;127.1311_127.1311_127.1317_103005.5469;128.1281_128.1281_128.1289_105073.3672;128.1344_128.1344_128.1351_92715.9453;129.1315_129.1315_129.1322_124665.2109;129.1378_129.1378_129.1384_107801.3359;130.1348_130.1348_130.1356_158519.7188;130.1411_130.1411_130.1417_108727.7344;131.1382_131.1382_131.1389_114431.0312	9	20	N1:[1251.7026140642001(1252.713134765625, 97407.2646484375, 1, 1251.705334765625)];N2:[1454.7820140642(728.3997192382812, 25692.95263671875, 2, 1454.7838384765626)];N2H1:[1616.8348140642001(1618.84228515625, 5351.01708984375, 1, 1617.83448515625)];N2H2:[1778.8876140642(1779.9049072265625, 20102.482421875, 1, 1778.8971072265624)];N2H3:[1940.9404140642(1941.937744140625, 11845.484375, 1, 1940.92994…	6	b1^1_301.2079_301.2086_12288.1094;b2^1_414.2919_414.2933_12050.7529;b3^1_513.3603_513.3618_8629.3477;b4^1_627.4033_627.4053_5432.9526;b5^1_774.4717_0.0000_0.0000;b6^1_875.5194_0.0000_0.0000;b7^1_1031.6205_0.0000_0.0000;y1^1_175.1195_175.1198_52898.0835;y2^1_276.1672_0.0000_0.0000;y3^1_423.2356_0.0000_0.0000;y4^1_537.2785_0.0000_0.0000;y5^1_636.3469_0.0000_0.0000;y6^1_749.4310_0.0000_0.0000;y7^1_1…	25.7944	19.0757	A2B2C1D1E2F1fF3fedD1E2F1feE2F1G3gfedcba	0.0027207	0	0			0	0	Complex	0.00699708	43629.6	45526.9	47038	51903.1	39222.4	53739.8
35346	37	35345	35344	0	88.8171,0.0000	3	1207.19	1207.19	0.00512695	3618.54	3618.53	2569.9	N5H6S2		1048.62	ALVNFTR	n[TMT10plex]ALVNFTR	NORMAL	Basement membrane-specific heparan sulfate proteoglycan core protein	HSPG2	P98160	89	377195	138.056	10	126.1277_126.1277_126.1285_752.1799;127.1248_127.1248_127.1254_1359.1984;127.1311_127.1311_127.1317_657.7999;128.1281_128.1281_128.1287_2744.4631;128.1344_128.1344_128.1352_851.9597;129.1315_129.1315_129.1321_974.1315;129.1378_129.1378_129.1383_907.5352;130.1348_130.1348_130.1355_1588.1610;130.1411_130.1411_130.1417_1075.4938;131.1382_131.1382_131.1391_1653.5958	7	17	N1:[1251.7026140642001(1252.71337890625, 41713.708740234375, 1, 1251.70557890625)];N2:[1454.7820140642(1455.792724609375, 8618.845947265625, 1, 1454.784924609375)];N2H1:[1616.8348140642001(1617.83642578125, 2503.7783203125, 1, 1616.82862578125)];N2H2:[1778.8876140642(1779.898193359375, 13504.707275390625, 1, 1778.890393359375)];N2H3:[1940.9404140642(1941.9482421875, 5038.608825683594, 1, 1940.940…	7	b1^1_301.2079_301.2084_3207.7766;b2^1_414.2919_414.2936_5863.1460;b3^1_513.3603_513.3625_4550.9499;b4^1_627.4033_627.4040_2926.3652;b5^1_774.4717_774.4764_1269.3231;b6^1_875.5194_0.0000_0.0000;b7^1_1031.6205_0.0000_0.0000;y1^1_175.1195_175.1198_1484.1571;y2^1_276.1672_0.0000_0.0000;y3^1_423.2356_0.0000_0.0000;y4^1_537.2785_0.0000_0.0000;y5^1_636.3469_0.0000_0.0000;y6^1_749.4310_0.0000_0.0000;y7^1…	29.6976	18.9017	A2B2C1D1E2F1G3gfedD1E2F1feE2F1G3gfedcba	0.00296484	0	0			A2B2C1D1E2F1feE2F1feE2F1G3gfedD1E1eE1edcba	0	Complex	0	752.1799	1359.1984	657.7999	2744.4631	851.9597	974.1315
43828	37	43827	43824	0	108.5115,0.0000	3	1304.22	1304.22	-0.00366211	3909.64	3909.62	2861	N5H6S3		1048.62	ALVNFTR	n[TMT10plex]ALVNFTR	NORMAL	Basement membrane-specific heparan sulfate proteoglycan core protein	HSPG2	P98160	89	261205	138.056	9	126.1277_126.1277_126.1284_1389.6997;127.1248_127.1248_127.1255_779.1547;127.1311_127.1311_127.1318_1601.5886;128.1281_128.1281_128.1289_740.3026;128.1344_128.1344_128.1352_885.4333;129.1315_129.1315_129.1324_975.8650;129.1378_129.1378_129.1385_986.5588;130.1348_130.1348_130.1355_1064.2629;130.1411_130.1411_130.1417_691.4048;131.1382_131.1382_0.0000_0.0000	7	16	N1:[1251.7026140642001(626.8616333007812, 17693.530395507812, 2, 1251.7076666015626)];N2:[1454.7820140642(1455.79345703125, 7193.560302734375, 1, 1454.78565703125)];N2H1:[1616.8348140642001(809.4276123046875, 2275.3397216796875, 2, 1616.839624609375)];N2H2:[1778.8876140642(1779.9029541015625, 13359.419677734375, 1, 1778.8951541015624)];N4H3:[2347.0992140642(1174.5614013671875, 14462.81494140625, …	7	b1^1_301.2079_301.2086_1288.5598;b2^1_414.2919_414.2933_3934.2307;b3^1_513.3603_513.3619_4519.5063;b4^1_627.4033_627.4037_1246.4484;b5^1_774.4717_0.0000_0.0000;b6^1_875.5194_0.0000_0.0000;b7^1_1031.6205_0.0000_0.0000;y1^1_175.1195_175.1198_920.4309;y2^1_276.1672_0.0000_0.0000;y3^1_423.2356_423.2377_1413.8634;y4^1_537.2785_0.0000_0.0000;y5^1_636.3469_0.0000_0.0000;y6^1_749.4310_0.0000_0.0000;y7^1_…	28.2135	9.26957	A2B2C1D1E2F1G3gfedD1E2F1G3gfeE2F1G3gfedcba	0.00505254	0	0			0	0	Complex	0	1389.6997	779.1547	1601.5886	740.3026	885.4333	975.8650
38574	37	38573	38561	0	90.6222,0.0000	3	1298.88	1299.23	1.05286	3894.67	3895.64	2847.02	N7H7S1		1048.62	ALVNFTR	n[TMT10plex]ALVNFTR	NORMAL	Basement membrane-specific heparan sulfate proteoglycan core protein	HSPG2	P98160	89	493357	138.056	10	126.1277_126.1277_126.1283_23514.0039;127.1248_127.1248_127.1255_22468.5918;127.1311_127.1311_127.1316_20872.1074;128.1281_128.1281_128.1288_31018.8164;128.1344_128.1344_128.1350_27471.4375;129.1315_129.1315_129.1322_29050.1211;129.1378_129.1378_129.1383_26470.6855;130.1348_130.1348_130.1355_40112.5703;130.1411_130.1411_130.1416_22241.4004;131.1382_131.1382_131.1388_70417.9922	9	16	N1:[1251.7026140642001(1253.7242431640625, 11709.869140625, 1, 1252.7164431640624)];N2H2:[1778.8876140642(890.4541625976562, 36478.17919921875, 2, 1778.8927251953126)];N2H3:[1940.9404140642(1940.954345703125, 84763.84741210938, 1, 1939.946545703125)];N6H5:[3077.3636140642(1539.2574462890625, 33800.448486328125, 2, 3076.499292578125)];N6H6:[3239.4164140642(1619.7760009765625, 99309.61083984375, 2,…	6	b1^1_301.2079_301.2083_6893.3496;b2^1_414.2919_414.2930_8511.4785;b3^1_513.3603_513.3611_7054.6724;b4^1_627.4033_627.4023_1138.9066;b5^1_774.4717_0.0000_0.0000;b6^1_875.5194_0.0000_0.0000;b7^1_1031.6205_0.0000_0.0000;y1^1_175.1195_175.1196_57301.2322;y2^1_276.1672_0.0000_0.0000;y3^1_423.2356_423.2360_1224.6005;y4^1_537.2785_0.0000_0.0000;y5^1_636.3469_0.0000_0.0000;y6^1_749.4310_0.0000_0.0000;y7^…	23.3688	9.79215	A2B2C1D1E2F1G3gfeE2F1fedD1E2eE2F1feE2F1fedcba	1.01383	0	0			0	0	Complex	0.00710732	23514.0039	22468.5918	20872.1074	31018.8164	27471.4375	29050.1211
51071	37	51070	51060	0	107.4244,0.0000	3	1059.14	1059.15	0.00622559	3174.42	3173.42	1460.53	N4H4		1712.9	AMINFWSENK	n[TMT10plex]AM[Oxidation]INFWSENK[TMT10plex]	NORMAL	Olfactory receptor 9K2	OR9K2	Q8NGE7	114	1.19638e+06	138.056	10	126.1277_126.1277_126.1284_168080.6250;127.1248_127.1248_127.1255_159962.4531;127.1311_127.1311_127.1317_154517.5625;128.1281_128.1281_128.1289_151813.7188;128.1344_128.1344_128.1351_178906.7031;129.1315_129.1315_129.1323_153206.7344;129.1378_129.1378_129.1384_207782.3125;130.1348_130.1348_130.1356_175891.2188;130.1411_130.1411_130.1418_174081.3594;131.1382_131.1382_131.1389_182048.4688	9	7	N1:[1915.9755666863(1917.9730224609375, 36881.2978515625, 1, 1916.9652224609374)];N2:[2119.0549666863(2122.04931640625, 6467.0888671875, 1, 2121.04151640625)];N2H1:[2281.1077666863(2283.096923828125, 84016.2548828125, 1, 2282.089123828125)];N2H2:[2443.1605666862997(2445.170166015625, 146948.3359375, 1, 2444.162366015625)];N2H3:[2605.2133666863(2607.194580078125, 38385.6064453125, 1, 2606.18678007…	7	b1^1_301.2079_301.2085_13381.6328;b2^1_448.2433_0.0000_0.0000;b3^1_561.3273_0.0000_0.0000;b4^1_675.3703_0.0000_0.0000;b5^1_822.4387_0.0000_0.0000;b6^1_1008.5180_0.0000_0.0000;b7^1_1095.5500_0.0000_0.0000;b8^1_1224.5926_0.0000_0.0000;b9^1_1338.6355_0.0000_0.0000;b10^1_1695.8934_0.0000_0.0000;y1^1_376.2763_376.2771_194811.8906;y2^1_490.3192_490.3240_43125.5835;y3^1_619.3618_619.3660_116240.2236;y4^…	27.288	5.68548	A2B2C1D1E2eE2edD1E1edcba	0.989656	0	0			0	0	Hybrid	0.00778715	168080.6250	159962.4531	154517.5625	151813.7188	178906.7031	153206.7344
13206	37	13205	13201	0	38.3628,0.0000	3	1009.09	1009.09	0.00384521	3024.26	3024.31	1378.48	N2H6		1645.84	AMSSNETAAYK	n[TMT10plex]AM[Oxidation]SSNETAAYK[TMT10plex]	NORMAL	Dolichyl-diphosphooligosaccharide--protein glycosyltransferase subunit STT3B	STT3B	Q8TCJ2	641	513939	138.056	10	126.1277_126.1277_126.1284_18297.7461;127.1248_127.1248_127.1255_16117.0029;127.1311_127.1311_127.1317_18822.2285;128.1281_128.1281_128.1288_20680.4238;128.1344_128.1344_128.1350_16709.9863;129.1315_129.1315_129.1322_16775.9492;129.1378_129.1378_129.1384_17683.8438;130.1348_130.1348_130.1356_15688.4668;130.1411_130.1411_130.1418_17368.5703;131.1382_131.1382_131.1389_15014.4209	8	3	N1:[1848.9181116862999(925.4690551757812, 536473.4838867188, 2, 1848.9225103515626)];N2H3:[2538.1559116863(1269.0660400390625, 34573.82177734375, 2, 2536.116480078125)];pep:[1645.8387116862998(823.9305419921875, 24007.094482421875, 2, 1645.845483984375)];	10	b1^1_301.2079_301.2083_5739.3555;b2^1_448.2433_448.2451_1025.9266;b3^1_535.2753_535.2797_1048.4214;b4^1_622.3073_0.0000_0.0000;b5^1_736.3503_736.3507_982.2113;b6^1_865.3928_0.0000_0.0000;b7^1_966.4405_0.0000_0.0000;b8^1_1037.4776_0.0000_0.0000;b9^1_1108.5148_0.0000_0.0000;b10^1_1271.5781_0.0000_0.0000;b11^1_1628.8360_0.0000_0.0000;y1^1_376.2763_376.2771_14017.4746;y2^1_539.3396_539.3411_16537.750…	40.0431	4.98927	A2B2C1D1E1edD1E1eE1edcba	-2.03918	0	0			0	0	High mannose	0.000686813	26963.4	24164.6	26537.5	26871.4	21982.1	19643.8
17826	37	17825	17816	0	47.5413,0.0000	3	1056.76	1056.76	0.00732422	3167.27	3170.37	1540.53	N2H7		1629.84	AMSSNETAAYK	n[TMT10plex]AMSSNETAAYK[TMT10plex]	NORMAL	Dolichyl-diphosphooligosaccharide--protein glycosyltransferase subunit STT3B	STT3B	Q8TCJ2	641	282623	138.056	10	126.1277_126.1277_126.1283_52717.4062;127.1248_127.1248_127.1255_50700.9805;127.1311_127.1311_127.1316_48610.9336;128.1281_128.1281_128.1288_57705.8555;128.1344_128.1344_128.1350_45295.8477;129.1315_129.1315_129.1322_41999.2617;129.1378_129.1378_129.1384_46917.8047;130.1348_130.1348_130.1355_50526.2891;130.1411_130.1411_130.1417_51738.3906;131.1382_131.1382_131.1388_47189.6211	8	6	N1:[1832.9231970642(917.4713745117188, 1695518.15625, 2, 1832.9271490234376)];N2:[2036.0025970641998(1019.0118408203125, 195549.4765625, 2, 2036.008081640625)];N2H1:[2198.0553970642(1099.0372314453125, 164313.9510498047, 2, 2196.058862890625)];N2H2:[2360.1081970642(1180.064697265625, 154658.33557128906, 2, 2358.11379453125)];N2H3:[2522.1609970642(1261.5921630859375, 120922.05615234375, 2, 2521.16…	21	b1^1_301.2079_301.2083_33365.3516;b2^1_432.2484_432.2492_25763.1818;b3^1_519.2804_519.2819_22635.3796;b4^1_606.3124_606.3137_13509.6582;b5^1_720.3553_720.3583_16183.4014;b6^1_849.3979_849.3998_19111.2958;b7^1_950.4456_950.4483_12880.8121;b8^1_1021.4827_1021.4844_11182.4222;b9^1_1092.5198_1092.5238_16701.7041;b10^1_1255.5832_1255.5856_9077.8402;b11^1_1612.8411_1612.8446_11336.4348;y1^1_376.2763_37…	192.595	3.96877	A2B2C1D1E1edD1E1eE1F1fedcba	0.00395196	0	0			0	0	High mannose	0	52717.4	50701	48610.9	57705.9	48532.4	41999.3
13282	37	13281	13279	0	38.5398,0.0000	3	1117.15	1116.82	-1.00745	3347.42	3348.42	1702.58	N2H8		1645.84	AMSSNETAAYK	n[TMT10plex]AM[Oxidation]SSNETAAYK[TMT10plex]	NORMAL	Dolichyl-diphosphooligosaccharide--protein glycosyltransferase subunit STT3B	STT3B	Q8TCJ2	641	290669	893.47	10	126.1277_126.1277_126.1284_28987.5664;127.1248_127.1248_127.1255_20341.5020;127.1311_127.1311_127.1317_27387.8262;128.1281_128.1281_128.1289_29097.7715;128.1344_128.1344_128.1350_30431.9375;129.1315_129.1315_129.1322_22143.0566;129.1378_129.1378_129.1384_30264.7305;130.1348_130.1348_130.1356_31220.0918;130.1411_130.1411_130.1418_32166.0898;131.1382_131.1382_131.1389_18080.4668	10	6	N1:[1848.9181116862999(925.4690551757812, 2069083.6206054688, 2, 1848.9225103515626)];N2:[2051.9975116862997(1026.5057373046875, 245225.7744140625, 2, 2050.995874609375)];N2H1:[2214.0503116862997(1107.5322265625, 169700.09545898438, 2, 2213.048853125)];N2H2:[2376.1031116862996(1188.56689453125, 141534.2354736328, 2, 2375.1181890625)];N2H3:[2538.1559116863(1269.5858154296875, 126179.51342773438, 2…	18	b1^1_301.2079_301.2084_20690.3208;b2^1_448.2433_448.2442_5311.3682;b3^1_535.2753_535.2758_3768.6123;b4^1_622.3073_622.3096_3912.8984;b5^1_736.3503_736.3508_2303.3441;b6^1_865.3928_865.3940_2040.0095;b7^1_966.4405_0.0000_0.0000;b8^1_1037.4776_1037.4779_1523.9753;b9^1_1108.5148_1108.5229_7468.1792;b10^1_1271.5781_0.0000_0.0000;b11^1_1628.8360_0.0000_0.0000;y1^1_376.2763_376.2771_43973.3263;y2^1_539…	134.309	3.06623	A2B2C1D1E1F1fedD1E1eE1F1fedcba	0.000968197	0	0			0	0	High mannose	0	40990	34139.5	43288.7	44812.9	45690.9	38428.2
19330	37	19329	19322	0	47.2082,0.0000	3	1165.84	1165.84	0.00732422	3494.49	3494.48	1864.63	N2H9		1629.84	AMSSNETAAYK	n[TMT10plex]AMSSNETAAYK[TMT10plex]	NORMAL	Dolichyl-diphosphooligosaccharide--protein glycosyltransferase subunit STT3B	STT3B	Q8TCJ2	641	279485	917.471	10	126.1277_126.1277_126.1282_27443.9062;127.1248_127.1248_127.1253_23962.6719;127.1311_127.1311_127.1316_26751.6484;128.1281_128.1281_128.1287_28728.7852;128.1344_128.1344_128.1349_25195.0957;129.1315_129.1315_129.1321_19908.6602;129.1378_129.1378_129.1383_24825.1367;130.1348_130.1348_130.1355_23133.6211;130.1411_130.1411_130.1416_27064.2031;131.1382_131.1382_131.1388_19055.8730	8	6	N1:[1832.9231970642(917.4707641601562, 1429533.8723144531, 2, 1832.9259283203126)];N2:[2036.0025970641998(1018.505859375, 193280.8956298828, 2, 2034.99611875)];N2H1:[2198.0553970642(1100.0374755859375, 116742.05322265625, 2, 2198.059351171875)];N2H2:[2360.1081970642(1181.063720703125, 98858.5517578125, 2, 2360.11184140625)];N2H3:[2522.1609970642(1262.0914306640625, 70859.517578125, 2, 2522.167261…	20	b1^1_301.2079_301.2081_21176.5321;b2^1_432.2484_432.2487_18029.0330;b3^1_519.2804_519.2815_11485.4102;b4^1_606.3124_606.3134_7363.8501;b5^1_720.3553_720.3573_10974.4212;b6^1_849.3979_849.3980_9960.2170;b7^1_950.4456_950.4477_8901.3525;b8^1_1021.4827_1021.4858_9475.1565;b9^1_1092.5198_1092.5226_12367.2002;b10^1_1255.5832_1255.5839_4429.6311;b11^1_1612.8411_0.0000_0.0000;y1^1_376.2763_376.2765_3540…	171.645	2.2036	A2B2C1D1E1F1fedD1E1F1feE1F1fedcba	0.0021084	0	0			0	0	High mannose	0	38269.5	32459.1	40112.9	44557.9	42547.1	25529
18117	37	18116	18107	0	48.2056,0.0000	3	1002.8	1002.46	-1.02045	3004.37	3005.37	1702.58	N2H8		1302.79	ANATIEVK	n[TMT10plex]ANATIEVK[TMT10plex]	NORMAL	Neuroplastin	NPTN	Q9Y639	229	304929	753.945	10	126.1277_126.1277_126.1283_21155.6934;127.1248_127.1248_127.1254_28425.7422;127.1311_127.1311_127.1316_25450.2832;128.1281_128.1281_128.1288_29302.9082;128.1344_128.1344_128.1350_21929.4199;129.1315_129.1315_129.1321_29229.1777;129.1378_129.1378_129.1383_24434.8789;130.1348_130.1348_130.1356_22511.8223;130.1411_130.1411_130.1417_25339.1953;131.1382_131.1382_131.1388_26704.0449	9	6	N1:[1505.8706910642(753.94482421875, 945261.0211181641, 2, 1505.8740484375)];N2:[1708.9500910641998(855.4844360351562, 205081.5947265625, 2, 1708.9532720703126)];N2H1:[1871.0028910642(936.5111694335938, 172791.09423828125, 2, 1871.0067388671876)];N2H2:[2033.0556910642(1017.0364990234375, 175332.61279296875, 2, 2032.057398046875)];N2H3:[2195.1084910642(1098.0675048828125, 179648.94506835938, 2, 21…	13	b1^1_301.2079_301.2083_11817.3662;b2^1_415.2508_415.2513_6465.2802;b3^1_486.2879_486.2887_1705.7556;b4^1_587.3356_587.3368_3540.2083;b5^1_700.4197_700.4206_1502.2120;b6^1_829.4622_829.4645_5842.5864;b7^1_928.5307_928.5364_1468.2284;b8^1_1285.7886_1285.7830_12768.8817;y1^1_376.2763_376.2769_29768.5184;y2^1_475.3447_0.0000_0.0000;y3^1_604.3873_604.3891_19106.9634;y4^1_717.4714_717.4745_6531.0420;y5…	93.6402	2.83839	A2B2C1D1E1F1fedD1E1eE1F1fedcba	0.00261245	0	0			0	0	High mannose	0	87677.4	95981.2	108439	117712	79765.5	83632.6
13290	37	13288	13284	0	30.7003,0.0000	3	1170.2	1170.2	0.0241699	3507.59	3508.58	2205.79	N4H5F2S1		1302.79	ANATIEVK	n[TMT10plex]ANATIEVK[TMT10plex]	NORMAL	Neuroplastin	NPTN	Q9Y639	229	1.80347e+06	138.055	10	126.1277_126.1277_126.1277_110056.6406;127.1248_127.1248_127.1247_227663.2656;127.1311_127.1311_127.1309_119863.9375;128.1281_128.1281_128.1281_128444.1250;128.1344_128.1344_128.1343_116198.5547;129.1315_129.1315_129.1315_106174.2031;129.1378_129.1378_129.1376_139674.5312;130.1348_130.1348_130.1349_120136.9375;130.1411_130.1411_130.1410_118571.9844;131.1382_131.1382_131.1381_121227.8203	9	17	N1:[1505.8706910642(753.9413452148438, 118211.32360839844, 2, 1505.8670904296876)];N2:[1708.9500910641998(855.980712890625, 20456.634033203125, 2, 1709.94582578125)];N2H1:[1871.0028910642(937.01318359375, 30014.34423828125, 2, 1872.0107671875)];N2H2:[2033.0556910642(1017.5355224609375, 124529.68212890625, 2, 2033.055444921875)];N2H3:[2195.1084910642(2196.122802734375, 38722.083984375, 1, 2195.115…	9	b1^1_301.2079_301.2072_11328.4219;b2^1_415.2508_0.0000_0.0000;b3^1_486.2879_0.0000_0.0000;b4^1_587.3356_587.3301_4596.9666;b5^1_700.4197_700.4202_6632.6050;b6^1_829.4622_829.4600_7740.9531;b7^1_928.5307_0.0000_0.0000;b8^1_1285.7886_0.0000_0.0000;y1^1_376.2763_376.2751_86555.9844;y2^1_475.3447_0.0000_0.0000;y3^1_604.3873_604.3901_16075.5762;y4^1_717.4714_717.4680_9161.8391;y5^1_818.5190_818.5195_1…	48.9151	41.2426	A2B2C1D1E2F1G3gfF5fedD1E2F1fedcbB5ba	2.00444	1	0			0	0	Complex	0	110056.6406	227663.2656	119863.9375	128444.1250	116198.5547	106174.2031
18650	37	18649	18638	0	43.9366,0.0000	3	1073.49	1073.16	-1.00305	3216.46	3216.47	1913.68	N4H5S1		1302.79	ANATIEVK	n[TMT10plex]ANATIEVK[TMT10plex]	NORMAL	Neuroplastin	NPTN	Q9Y639	229	1.12062e+06	138.055	10	126.1277_126.1277_126.1277_74390.0391;127.1248_127.1248_127.1248_42938.4102;127.1311_127.1311_127.1310_63997.5703;128.1281_128.1281_128.1282_54599.6211;128.1344_128.1344_128.1343_67276.6719;129.1315_129.1315_129.1315_56697.6719;129.1378_129.1378_129.1377_62928.3828;130.1348_130.1348_130.1349_60557.2344;130.1411_130.1411_130.1410_66069.7344;131.1382_131.1382_131.1382_68440.3125	9	14	N1:[1505.8706910642(753.9418334960938, 67806.14208984375, 2, 1505.8680669921876)];N2:[1708.9500910641998(855.482666015625, 27712.0107421875, 2, 1708.94973203125)];N2H1:[1871.0028910642(936.5086059570312, 24737.49072265625, 2, 1871.0016119140626)];N2H2:[2033.0556910642(1017.0346069335938, 86993.28393554688, 2, 2032.0536138671876)];N2H3:[2195.1084910642(1099.061279296875, 45854.66455078125, 2, 2196…	10	b1^1_301.2079_301.2071_2288.9431;b2^1_415.2508_0.0000_0.0000;b3^1_486.2879_0.0000_0.0000;b4^1_587.3356_587.3348_2778.2715;b5^1_700.4197_0.0000_0.0000;b6^1_829.4622_829.4612_6274.4406;b7^1_928.5307_928.5281_4789.3691;b8^1_1285.7886_1285.7826_24804.0786;y1^1_376.2763_376.2750_48118.0591;y2^1_475.3447_0.0000_0.0000;y3^1_604.3873_604.3915_11780.8773;y4^1_717.4714_717.4683_4961.1328;y5^1_818.5190_818.…	56.8287	60.6201	A2B2C1D1E2F1fF3fedD1E2F1fedcba	-0.00262407	0	0			0	0	Complex	0	74390.0391	42938.4102	63997.5703	54599.6211	67276.6719	56697.6719
13905	37	13904	13903	0	39.9876,0.0000	3	979.761	979.761	-0.000183105	2936.26	2936.25	1768.64	N4H5F1		1167.61	ANDTSYIR	n[TMT10plex]ANDTSYIR	NORMAL	Mimecan	OGN	P20774	258	429244	138.056	10	126.1277_126.1277_126.1283_3758.2297;127.1248_127.1248_127.1254_1153.2954;127.1311_127.1311_127.1316_3619.2349;128.1281_128.1281_128.1287_3545.0901;128.1344_128.1344_128.1351_4295.4971;129.1315_129.1315_129.1321_4012.7617;129.1378_129.1378_129.1384_4599.7808;130.1348_130.1348_130.1354_5041.5430;130.1411_130.1411_130.1418_4668.0352;131.1382_131.1382_131.1389_10272.8545	8	12	N1:[1370.6880860642002(1371.697509765625, 7439.8763427734375, 1, 1370.689709765625)];N2:[1573.7674860642(787.8934326171875, 5701.057373046875, 2, 1573.771265234375)];N2H2:[1897.8730860642002(949.9432983398438, 9665.414794921875, 2, 1897.8709966796876)];N2H2F1:[2043.9309860642002(1022.9761962890625, 54873.134521484375, 2, 2043.936792578125)];N2H3F1:[2205.9837860642(1104.001953125, 53971.3891601562…	7	b1^1_301.2079_301.2091_765.0162;b2^1_415.2508_0.0000_0.0000;b3^1_530.2777_0.0000_0.0000;b4^1_631.3254_0.0000_0.0000;b5^1_718.3574_0.0000_0.0000;b6^1_881.4208_0.0000_0.0000;b7^1_994.5048_0.0000_0.0000;b8^1_1150.6060_0.0000_0.0000;y1^1_175.1195_175.1197_9528.5744;y2^1_288.2036_0.0000_0.0000;y3^1_451.2669_451.2679_1361.4479;y4^1_538.2989_538.3002_2998.1250;y5^1_639.3466_639.3480_39047.2139;y6^1_754.…	27.2419	54.0771	A2B2C1D1E2F1fedD1E2F1fedcbB5ba	0.0016237	1	0			0	0	Complex	0.0053286	12388.5	6660.7	12670.5	9775.23	12193.4	8809.77
12390	37	12389	12386	0	30.7242,0.0000	3	979.757	979.757	0.00109863	2936.25	2936.25	1768.64	N4H5F1		1167.61	ANDTSYIR	n[TMT10plex]ANDTSYIR	NORMAL	Mimecan	OGN	P20774	258	1.23536e+06	138.055	10	126.1277_126.1277_126.1276_29121.9297;127.1248_127.1248_127.1247_28129.6777;127.1311_127.1311_127.1309_30371.5996;128.1281_128.1281_128.1281_36653.6484;128.1344_128.1344_128.1342_37188.7930;129.1315_129.1315_129.1315_34700.3750;129.1378_129.1378_129.1376_34398.5664;130.1348_130.1348_130.1348_32498.5078;130.1411_130.1411_130.1410_31148.5332;131.1382_131.1382_131.1381_53048.4609	9	19	N1:[1370.6880860642002(686.350341796875, 16048.624145507812, 2, 1370.68508359375)];N2:[1573.7674860642(787.889404296875, 6049.88916015625, 2, 1573.76320859375)];N2H1:[1735.8202860642(1736.83056640625, 1185.175537109375, 1, 1735.82276640625)];N2H2:[1897.8730860642002(1898.8690185546875, 5044.4437255859375, 1, 1897.8612185546874)];N2H2F1:[2043.9309860642002(1022.9700317382812, 106469.416015625, 2, …	12	b1^1_301.2079_301.2067_3408.1577;b2^1_415.2508_0.0000_0.0000;b3^1_530.2777_530.2783_3712.8716;b4^1_631.3254_0.0000_0.0000;b5^1_718.3574_718.3540_4074.6203;b6^1_881.4208_881.4246_3318.0769;b7^1_994.5048_994.5036_1476.2983;b8^1_1150.6060_0.0000_0.0000;y1^1_175.1195_175.1186_24587.3394;y2^1_288.2036_0.0000_0.0000;y3^1_451.2669_451.2648_3029.0188;y4^1_538.2989_538.2981_4505.2871;y5^1_639.3466_639.344…	79.6255	64.3283	A2B2C1D1E2F1fedD2dD1E1edcbB5ba	-0.00777571	1	1			0	0	Hybrid	0	29121.9297	28129.6777	30371.5996	36653.6484	37188.7930	34700.3750
18221	37	18220	18217	0	49.9112,0.0000	3	1076.8	1076.45	-1.04956	3226.33	3227.34	2059.73	N4H5F1S1		1167.61	ANDTSYIR	n[TMT10plex]ANDTSYIR	NORMAL	Mimecan	OGN	P20774	258	1.21981e+06	138.056	10	126.1277_126.1277_126.1284_33810.8594;127.1248_127.1248_127.1255_28111.8906;127.1311_127.1311_127.1317_31628.1211;128.1281_128.1281_128.1289_25015.6562;128.1344_128.1344_128.1351_33918.3750;129.1315_129.1315_129.1322_57019.0391;129.1378_129.1378_129.1384_33902.4414;130.1348_130.1348_130.1356_49077.8320;130.1411_130.1411_130.1417_32845.1523;131.1382_131.1382_131.1389_57997.0703	9	18	N1:[1370.6880860642002(686.3539428710938, 25117.231323242188, 2, 1370.6922857421876)];N2:[1573.7674860642(787.8948364257812, 15018.86083984375, 2, 1573.7740728515626)];N2H1:[1735.8202860642(1737.828369140625, 2134.364013671875, 1, 1736.820569140625)];N2H2:[1897.8730860642002(949.94873046875, 34734.2412109375, 2, 1897.8818609375)];N2H2F1:[2043.9309860642002(1023.47607421875, 83807.0087890625, 2, 2…	11	b1^1_301.2079_301.2085_2767.1660;b2^1_415.2508_0.0000_0.0000;b3^1_530.2777_530.2799_2445.3359;b4^1_631.3254_0.0000_0.0000;b5^1_718.3574_0.0000_0.0000;b6^1_881.4208_881.4232_2051.5857;b7^1_994.5048_994.5068_6005.0327;b8^1_1150.6060_1150.5869_71819.0811;y1^1_175.1195_175.1198_21720.1660;y2^1_288.2036_0.0000_0.0000;y3^1_451.2669_451.2685_2028.9869;y4^1_538.2989_538.3012_5181.7363;y5^1_639.3466_639.3…	71.2319	77.42	A2B2C1D1E2F1G3gfedD1E2F1fedcbB5ba	0.00419968	1	0			0	0	Complex	0	13361.5	13632.8	12938.5	16066.4	10856.2	16522
13758	37	13757	13754	0	33.7665,0.0000	3	1076.79	1076.79	0.00622559	3227.34	3227.34	2059.73	N4H5F1S1		1167.61	ANDTSYIR	n[TMT10plex]ANDTSYIR	NORMAL	Mimecan	OGN	P20774	258	1.62226e+06	138.055	10	126.1277_126.1277_126.1276_51914.2852;127.1248_127.1248_127.1247_29769.8320;127.1311_127.1311_127.1309_50599.3594;128.1281_128.1281_128.1280_43395.8711;128.1344_128.1344_128.1342_36880.9688;129.1315_129.1315_129.1313_32051.2363;129.1378_129.1378_129.1376_48215.0391;130.1348_130.1348_130.1347_44305.3984;130.1411_130.1411_130.1409_55119.8281;131.1382_131.1382_131.1380_45164.2617	9	20	N1:[1370.6880860642002(686.347412109375, 24226.078857421875, 2, 1370.67922421875)];N2:[1573.7674860642(1574.7626953125, 5908.759765625, 1, 1573.7548953125)];N2H1:[1735.8202860642(868.9148559570312, 11541.00732421875, 2, 1735.8141119140626)];N2H2:[1897.8730860642002(949.9418334960938, 19698.037109375, 2, 1897.8680669921876)];N2H2F1:[2043.9309860642002(2044.9283447265625, 70766.5634765625, 1, 2043.…	11	b1^1_301.2079_301.2068_3604.2498;b2^1_415.2508_415.2491_4636.1118;b3^1_530.2777_530.2751_1982.2614;b4^1_631.3254_0.0000_0.0000;b5^1_718.3574_0.0000_0.0000;b6^1_881.4208_0.0000_0.0000;b7^1_994.5048_994.5029_2859.4678;b8^1_1150.6060_0.0000_0.0000;y1^1_175.1195_175.1186_20897.5801;y2^1_288.2036_288.2025_2329.5728;y3^1_451.2669_451.2651_3339.8677;y4^1_538.2989_538.2983_6329.9443;y5^1_639.3466_639.344…	69.1623	74.9479	A2B2C1D1E2F1fF3fedD1E2F1fedcbB5ba	-0.00886185	1	0			0	0	Complex	0	51914.2852	29769.8320	50599.3594	43395.8711	36880.9688	32051.2363
24126	37	24125	24120	0	62.8725,0.0000	3	1173.83	1173.83	0.000366211	3518.45	3518.44	2350.83	N4H5F1S2		1167.61	ANDTSYIR	n[TMT10plex]ANDTSYIR	NORMAL	Mimecan	OGN	P20774	258	2.44367e+06	138.056	10	126.1277_126.1277_126.1284_31378.2148;127.1248_127.1248_127.1256_19997.0859;127.1311_127.1311_127.1317_33443.1914;128.1281_128.1281_128.1289_31658.7676;128.1344_128.1344_128.1351_35882.4922;129.1315_129.1315_129.1323_29601.2051;129.1378_129.1378_129.1385_31019.2695;130.1348_130.1348_130.1356_34278.5938;130.1411_130.1411_130.1419_33568.3555;131.1382_131.1382_131.1389_70210.0469	9	19	N1:[1370.6880860642002(686.3538818359375, 61705.56298828125, 2, 1370.692163671875)];N2:[1573.7674860642(787.894287109375, 23313.1962890625, 2, 1573.77297421875)];N2H1:[1735.8202860642(869.422119140625, 7465.40283203125, 2, 1736.82863828125)];N2H2:[1897.8730860642002(949.94775390625, 49565.48828125, 2, 1897.8799078125)];N2H2F1:[2043.9309860642002(1022.9764404296875, 287029.822265625, 2, 2043.93728…	13	b1^1_301.2079_301.2089_8350.6260;b2^1_415.2508_415.2520_4265.6855;b3^1_530.2777_530.2787_2733.3367;b4^1_631.3254_0.0000_0.0000;b5^1_718.3574_0.0000_0.0000;b6^1_881.4208_881.4240_11399.6609;b7^1_994.5048_994.5080_17178.0818;b8^1_1150.6060_1150.6080_187229.5576;y1^1_175.1195_175.1198_44412.1133;y2^1_288.2036_288.2043_4295.2021;y3^1_451.2669_451.2685_8032.0151;y4^1_538.2989_538.3015_24856.3428;y5^1_…	105.931	45.5728	A2B2C1D1E2F1fF3fedD1E2F1G3gfedcbB5ba	0.00407761	1	0			0	0	Complex	0	31265.1	22915.8	34807.2	29714.8	20209.3	28950
27089	37	27088	27077	0	62.7782,0.0000	3	1173.83	1173.83	-0.00146484	3518.46	3518.44	2350.83	N4H5F1S2		1167.61	ANDTSYIR	n[TMT10plex]ANDTSYIR	NORMAL	Mimecan	OGN	P20774	258	1.47399e+06	138.056	10	126.1277_126.1277_126.1284_49960.0742;127.1248_127.1248_127.1255_23273.7695;127.1311_127.1311_127.1316_51785.2539;128.1281_128.1281_128.1289_30944.2520;128.1344_128.1344_128.1350_46948.1250;129.1315_129.1315_129.1289_1613.9590;129.1378_129.1378_129.1384_41200.0508;130.1348_130.1348_130.1357_23922.2832;130.1411_130.1411_130.1418_61234.5977;131.1382_131.1382_131.1389_37362.2891	10	19	N1:[1370.6880860642002(1371.7127685546875, 8667.28857421875, 1, 1370.7049685546874)];N2:[1573.7674860642(787.89404296875, 8290.035888671875, 2, 1573.7724859375)];N2H2:[1897.8730860642002(949.9451904296875, 13920.173828125, 2, 1897.874780859375)];N2H2F1:[2043.9309860642002(1022.4754638671875, 92972.19970703125, 2, 2042.935327734375)];N2H3F1:[2205.9837860642(1104.0030517578125, 101134.8896484375, 2…	9	b1^1_301.2079_301.2083_3057.1091;b2^1_415.2508_0.0000_0.0000;b3^1_530.2777_530.2784_2254.7166;b4^1_631.3254_0.0000_0.0000;b5^1_718.3574_0.0000_0.0000;b6^1_881.4208_881.4211_4862.0703;b7^1_994.5048_994.5077_2820.6785;b8^1_1150.6060_0.0000_0.0000;y1^1_175.1195_175.1197_19622.5098;y2^1_288.2036_0.0000_0.0000;y3^1_451.2669_0.0000_0.0000;y4^1_538.2989_538.3007_7748.9790;y5^1_639.3466_639.3484_94047.52…	47.7556	65.6654	A2B2C1D1E2F1fF3fedD1E2F1fF3fedcbB5ba	0.0168825	1	0			0	0	Complex	0	57851	32844.4	54512.4	42600.9	53208.4	27206
18347	37	18346	18334	0	48.7290,0.0000	3	982.497	982.497	0.00146484	2944.47	2944.44	1378.48	N2H6		1565.97	ANHSGAVVLLK	n[TMT10plex]ANHSGAVVLLK[TMT10plex]	NORMAL	Integrin alpha-6	ITGA6	P23229	323	264108	885.533	10	126.1277_126.1277_126.1283_21536.8789;127.1248_127.1248_127.1254_51910.4453;127.1311_127.1311_127.1316_18290.3125;128.1281_128.1281_128.1288_26962.2051;128.1344_128.1344_128.1349_16245.5938;129.1315_129.1315_129.1322_17629.5508;129.1378_129.1378_129.1384_19540.9805;130.1348_130.1348_130.1356_25095.4277;130.1411_130.1411_130.1417_19329.7715;131.1382_131.1382_131.1388_172095.5156	9	6	N1:[1769.0453020641999(885.5327758789062, 662413.4523925781, 2, 1769.0499517578126)];N2:[1972.1247020641997(987.07568359375, 142743.7333984375, 2, 1972.1357671875)];N2H1:[2134.1775020642(1068.1024169921875, 165353.6680908203, 2, 2134.189233984375)];N2H2:[2296.2303020642(766.4196166992188, 166051.79809570312, 3, 2296.235450097656)];N2H3:[2458.2831020641997(1229.6038818359375, 269165.3671875, 2, 24…	20	b1^1_301.2079_301.2084_7309.0446;b2^1_415.2508_415.2513_15199.7803;b3^1_552.3097_552.3107_3878.5583;b4^1_639.3417_639.3431_2964.9185;b5^1_696.3632_696.3630_1085.6926;b6^1_767.4003_767.4025_7979.6790;b7^1_866.4687_866.4662_8101.5898;b8^1_965.5371_965.5397_8241.5245;b9^1_1078.6212_1078.6229_4867.2720;b10^1_1191.7053_1191.7072_5100.1187;b11^1_1548.9632_0.0000_0.0000;y1^1_376.2763_376.2771_56875.5117…	170.113	4.95971	A2B2C1D1E1edD1E1eE1edcba	-0.00085597	0	0			0	0	High mannose	0	37354.2	80180.6	30892.3	46943.9	30609.2	32924.3
18218	37	18217	18203	0	47.6294,0.0000	3	1090.48	1090.48	-0.00512695	3268.41	3268.55	1702.58	N2H8		1565.97	ANHSGAVVLLK	n[TMT10plex]ANHSGAVVLLK[TMT10plex]	NORMAL	Integrin alpha-6	ITGA6	P23229	323	674794	409.232	10	126.1277_126.1277_126.1284_97836.5938;127.1248_127.1248_127.1256_106553.4375;127.1311_127.1311_127.1317_142868.4844;128.1281_128.1281_128.1289_140698.7656;128.1344_128.1344_128.1350_107101.1250;129.1315_129.1315_129.1323_107397.4297;129.1378_129.1378_129.1384_162076.7188;130.1348_130.1348_130.1357_114319.7734;130.1411_130.1411_130.1418_156021.1406;131.1382_131.1382_131.1389_127934.9531	9	5	N1:[1769.0453020641999(885.5360717773438, 109645.33203125, 2, 1769.0565435546876)];N2:[1972.1247020641997(658.3824462890625, 17839.5439453125, 3, 1972.1239388671875)];N2H1:[2134.1775020642(712.4034423828125, 29949.1171875, 3, 2134.1869271484375)];N2H2:[2296.2303020642(1149.12841796875, 16938.27392578125, 2, 2296.2412359375)];N2H3:[2458.2831020641997(1230.1617431640625, 26525.71533203125, 2, 2458.…	7	b1^1_301.2079_0.0000_0.0000;b2^1_415.2508_0.0000_0.0000;b3^1_552.3097_552.3047_10387.3516;b4^1_639.3417_0.0000_0.0000;b5^1_696.3632_0.0000_0.0000;b6^1_767.4003_0.0000_0.0000;b7^1_866.4687_0.0000_0.0000;b8^1_965.5371_0.0000_0.0000;b9^1_1078.6212_0.0000_0.0000;b10^1_1191.7053_0.0000_0.0000;b11^1_1548.9632_0.0000_0.0000;y1^1_376.2763_376.2772_30391.1589;y2^1_489.3603_489.3613_12253.9004;y3^1_602.444…	21.702	1.73315	A2B2C1D1E1F1fedD1E1eE1F1fedcba	0.0112415	0	0			0	0	High mannose	0.00805369	132746	126156	142104	150252	129258	133334
30507	37	30506	30495	0	72.5642,0.0000	3	1114.86	1115.19	0.995361	3342.55	3341.53	1378.48	N2H6		1963.06	ANLSPSSSFRAQRSAR	n[TMT10plex]ANLSPSSSFRAQRSAR	NORMAL	Rho guanine nucleotide exchange factor 19	ARHGEF19	Q8IW93	334	1.76688e+06	138.056	10	126.1277_126.1277_126.1285_222657.2812;127.1248_127.1248_127.1256_119896.5078;127.1311_127.1311_127.1318_237305.0938;128.1281_128.1281_128.1290_149409.6562;128.1344_128.1344_128.1351_181250.7031;129.1315_129.1315_129.1324_134220.6719;129.1378_129.1378_129.1385_204479.9844;130.1348_130.1348_130.1357_152671.2812;130.1411_130.1411_130.1418_226133.2344;131.1382_131.1382_131.1390_123991.8281	10	6	N1:[2166.1344540642(1083.0821533203125, 15955899.330078125, 2, 2164.148706640625)];N2:[2369.2138540642(1185.1275634765625, 1667621.080078125, 2, 2368.239526953125)];N2H1:[2531.2666540642(1266.1495361328125, 994987.96484375, 2, 2530.283472265625)];N2H2:[2693.3194540642(1347.1856689453125, 669848.8955078125, 2, 2692.355737890625)];N2H3:[2855.3722540641998(1428.2000732421875, 990635.75390625, 2, 285…	8	b1^1_301.2079_301.2086_5197.0752;b2^1_415.2508_415.2531_4653.9976;b3^1_528.3349_0.0000_0.0000;b4^1_615.3669_0.0000_0.0000;b5^1_712.4197_0.0000_0.0000;b6^1_799.4517_0.0000_0.0000;b7^1_886.4837_0.0000_0.0000;b8^1_973.5157_973.5303_18922.4043;b9^1_1120.5842_1120.5771_6552.4236;b10^1_1276.6853_0.0000_0.0000;b11^1_1347.7224_0.0000_0.0000;b12^1_1475.7810_0.0000_0.0000;b13^1_1631.8821_0.0000_0.0000;b14^…	20.9713	4.04919	A2B2C1D1E1edD1E1eE1edcba	-1.98575	0	0			A2B2C1D1E2edD1E1eE1edcba	0	High mannose	0.00794001	222657.2812	119896.5078	237305.0938	149409.6562	181250.7031	134220.6719
38273	37	38272	38258	0	90.0443,0.0000	3	1089.82	1089.82	0.0161133	3266.44	3266.42	1702.58	N2H8		1563.84	ANNSWFQSILR	n[TMT10plex]ANNSWFQSILR	NORMAL	Nicastrin	NCSTN	Q92542	530	629821	884.468	10	126.1277_126.1277_126.1284_70878.4531;127.1248_127.1248_127.1255_71225.2500;127.1311_127.1311_127.1317_74911.1484;128.1281_128.1281_128.1288_96355.7266;128.1344_128.1344_128.1350_80684.2500;129.1315_129.1315_129.1322_104501.3359;129.1378_129.1378_129.1384_97315.0781;130.1348_130.1348_130.1356_113469.0469;130.1411_130.1411_130.1417_79341.2031;131.1382_131.1382_131.1389_94972.5312	9	6	N1:[1766.9154600641998(884.4685668945312, 1730682.3312988281, 2, 1766.9215337890626)];N2:[1969.9948600641997(986.0088500976562, 412873.083984375, 2, 1970.0021001953126)];N2H1:[2132.0476600641996(1066.5247802734375, 450503.72509765625, 2, 2131.033960546875)];N2H2:[2294.1004600642(1148.0628662109375, 441190.95263671875, 2, 2294.110132421875)];N2H3:[2456.1532600641995(1228.5888671875, 454868.1716308…	15	b1^1_301.2079_301.2090_16085.7285;b2^1_415.2508_415.2521_8525.0625;b3^1_529.2937_529.2952_2288.7410;b4^1_616.3258_0.0000_0.0000;b5^1_802.4051_802.4069_5261.1992;b6^1_949.4735_0.0000_0.0000;b7^1_1077.5321_1077.5382_7174.2659;b8^1_1164.5641_0.0000_0.0000;b9^1_1277.6482_0.0000_0.0000;b10^1_1390.7322_0.0000_0.0000;b11^1_1546.8333_0.0000_0.0000;y1^1_175.1195_175.1198_63822.8352;y2^1_288.2036_288.2034_…	97.3923	2.09903	A2B2C1D1E1F1fedD1E1eE1F1fedcba	0.00166669	0	0			0	0	High mannose	0	70878.4531	71225.2500	74911.1484	96355.7266	80684.2500	104501.3359
15837	37	15836	15833	0	38.1960,0.0000	3	1000.14	1000.14	-0.00549316	2997.38	2997.41	1565.56	N3H5F1		1431.85	ANTSLPFPK	n[TMT10plex]ANTSLPFPK[TMT10plex]	NORMAL	Polypeptide N-acetylgalactosaminyltransferase 5	GALNT5	Q7Z7M9	273	1.83373e+06	138.055	10	126.1277_126.1277_126.1276_100345.0156;127.1248_127.1248_127.1248_60250.3711;127.1311_127.1311_127.1309_99907.3906;128.1281_128.1281_128.1281_69056.1562;128.1344_128.1344_128.1343_97591.6953;129.1315_129.1315_129.1315_66700.3359;129.1378_129.1378_129.1376_92896.7656;130.1348_130.1348_130.1348_92848.5234;130.1411_130.1411_130.1410_126029.4062;131.1382_131.1382_131.1381_67895.0234	9	11	N1:[1634.9285400642(818.4610595703125, 48803.546142578125, 2, 1634.906519140625)];N2H2:[2162.1135400641997(1082.0523681640625, 91117.43359375, 2, 2162.089136328125)];N2H2F1:[2308.1714400642(1155.5882568359375, 66271.0087890625, 2, 2309.160913671875)];N2H3F1:[2470.2242400642(1235.0986328125, 1114961.7729492188, 2, 2468.181665625)];N2H3:[2324.1663400642(1163.080078125, 361480.77978515625, 2, 2324.1…	7	b1^1_301.2079_301.2063_2996.3813;b2^1_415.2508_415.2493_2609.9915;b3^1_516.2985_0.0000_0.0000;b4^1_603.3305_603.3282_2723.7495;b5^1_716.4146_716.4197_8473.9473;b6^1_813.4673_0.0000_0.0000;b7^1_960.5357_0.0000_0.0000;b8^1_1057.5885_0.0000_0.0000;b9^1_1414.8464_1414.8267_56245.5830;y1^1_376.2763_376.2748_57666.5278;y2^1_473.3290_473.3274_133770.8728;y3^1_620.3975_0.0000_0.0000;y4^1_717.4502_0.0000_…	27.3646	54.9912	A2B2C1D1E2edD1E1eE1edcbB5ba	-0.0220209	1	0			0	0	Hybrid	0.00457201	100345.0156	60250.3711	99907.3906	69056.1562	97591.6953	66700.3359
17615	37	17614	17607	0	41.8707,0.0000	3	1097.51	1097.17	-1.00488	3288.49	3288.5	1856.66	N3H5F1S1		1431.85	ANTSLPFPK	n[TMT10plex]ANTSLPFPK[TMT10plex]	NORMAL	Polypeptide N-acetylgalactosaminyltransferase 5	GALNT5	Q7Z7M9	273	1.13024e+06	138.055	10	126.1277_126.1277_126.1277_53366.8672;127.1248_127.1248_127.1248_47248.9453;127.1311_127.1311_127.1310_51454.0820;128.1281_128.1281_128.1281_53149.3164;128.1344_128.1344_128.1343_49541.2461;129.1315_129.1315_129.1315_48793.7305;129.1378_129.1378_129.1376_43465.5000;130.1348_130.1348_130.1349_51547.5391;130.1411_130.1411_130.1410_59399.4570;131.1382_131.1382_131.1381_56323.0273	10	11	N1:[1634.9285400642(818.4642333984375, 9111.522827148438, 2, 1634.912866796875)];N2H2:[2162.1135400641997(1082.044189453125, 11118.668579101562, 2, 2162.07277890625)];N2H2F1:[2308.1714400642(1155.0880126953125, 19192.0888671875, 2, 2308.160425390625)];N2H3:[2324.1663400642(1162.572265625, 83737.4990234375, 2, 2323.12893125)];N1F1:[1780.9864400642(891.4931640625, 21092.684448242188, 2, 1780.970728…	7	b1^1_301.2079_301.2071_1511.2788;b2^1_415.2508_0.0000_0.0000;b3^1_516.2985_516.2958_1684.3564;b4^1_603.3305_603.3287_1512.2021;b5^1_716.4146_716.4170_4702.6724;b6^1_813.4673_0.0000_0.0000;b7^1_960.5357_0.0000_0.0000;b8^1_1057.5885_0.0000_0.0000;b9^1_1414.8464_1414.8242_11977.2695;y1^1_376.2763_376.2751_45899.0479;y2^1_473.3290_473.3277_164727.7344;y3^1_620.3975_0.0000_0.0000;y4^1_717.4502_0.0000_…	25.7742	35.1035	A2B2C1D1E2F1fF3fedD1E1edcbB5ba	-0.0156733	1	0			0	0	Hybrid	0.00572424	53366.8672	47248.9453	51454.0820	53149.3164	49541.2461	48793.7305
29540	37	29539	29529	0	72.4081,0.0000	3	1254.54	1254.54	-0.00952148	3760.6	3763.79	1694.6	N3H4F1S1		2069.19	ANTTQPGIVEGGQVLK	n[TMT10plex]ANTTQPGIVEGGQVLK[TMT10plex]	NORMAL	Integrin alpha-V	ITGAV	P06756	74	498399	138.056	10	126.1277_126.1277_126.1283_29725.1074;127.1248_127.1248_127.1254_35405.5977;127.1311_127.1311_127.1316_31627.8984;128.1281_128.1281_128.1288_32891.6406;128.1344_128.1344_128.1350_30616.6523;129.1315_129.1315_129.1322_38944.2031;129.1378_129.1378_129.1383_37247.9844;130.1348_130.1348_130.1355_37977.8555;130.1411_130.1411_130.1417_30133.5566;131.1382_131.1382_131.1388_45612.3047	9	13	N1:[2272.2680450642(1137.1448974609375, 34403.31640625, 2, 2272.274194921875)];N2:[2475.3474450642(1239.18896484375, 8439.180419921875, 2, 2476.3623296875)];N2H1:[2637.4002450642(1319.70947265625, 8381.748291015625, 2, 2637.4033453125)];N2H2:[2799.4530450642(1400.738037109375, 40396.289794921875, 2, 2799.46047421875)];N2H2F1:[2945.5109450642003(1474.2867431640625, 58683.5107421875, 2, 2946.557886…	10	b1^1_301.2079_301.2080_3377.8276;b2^1_415.2508_0.0000_0.0000;b3^1_516.2985_516.2987_3485.3931;b4^1_617.3462_617.3501_1044.0662;b5^1_745.4047_0.0000_0.0000;b6^1_842.4575_0.0000_0.0000;b7^1_899.4790_0.0000_0.0000;b8^1_1012.5630_0.0000_0.0000;b9^1_1111.6314_0.0000_0.0000;b10^1_1240.6740_0.0000_0.0000;b11^1_1297.6955_0.0000_0.0000;b12^1_1354.7170_0.0000_0.0000;b13^1_1482.7755_0.0000_0.0000;b14^1_1581…	28.083	99.1724	A2B2C1D1E2F1G3gfedD1dcbB5ba	0.00614986	1	0			0	0	Complex	0.00339623	29725.1074	35405.5977	31627.8984	32891.6406	30616.6523	38944.2031
22872	37	22871	22858	0	52.0528,0.0000	4	960.461	960.466	0.0185547	3837.83	3837.83	1768.64	N4H5F1		2069.19	ANTTQPGIVEGGQVLK	n[TMT10plex]ANTTQPGIVEGGQVLK[TMT10plex]	NORMAL	Integrin alpha-V	ITGAV	P06756	74	1.63789e+06	138.055	10	126.1277_126.1277_126.1277_97923.2734;127.1248_127.1248_127.1248_79434.6562;127.1311_127.1311_127.1310_103825.9141;128.1281_128.1281_128.1282_116989.2031;128.1344_128.1344_128.1343_95410.4453;129.1315_129.1315_129.1316_82642.9375;129.1378_129.1378_129.1377_104635.4297;130.1348_130.1348_130.1349_110166.3750;130.1411_130.1411_130.1410_101509.7891;131.1382_131.1382_131.1382_147330.3438	9	15	N1:[2272.2680450642(1136.6414794921875, 388987.859375, 2, 2271.267358984375)];N2:[2475.3474450642(1239.1768798828125, 57693.26513671875, 2, 2476.338159765625)];N2H1:[2637.4002450642(1319.7027587890625, 107631.61938476562, 2, 2637.389917578125)];N2H2:[2799.4530450642(1400.73291015625, 286008.11865234375, 2, 2799.4502203125)];N2H2F1:[2945.5109450642003(1473.2625732421875, 590942.9951171875, 2, 2944…	14	b1^1_301.2079_301.2070_10653.9878;b2^1_415.2508_415.2503_7856.2488;b3^1_516.2985_516.2900_13003.0442;b4^1_617.3462_0.0000_0.0000;b5^1_745.4047_745.4003_7372.5781;b6^1_842.4575_0.0000_0.0000;b7^1_899.4790_0.0000_0.0000;b8^1_1012.5630_0.0000_0.0000;b9^1_1111.6314_0.0000_0.0000;b10^1_1240.6740_0.0000_0.0000;b11^1_1297.6955_0.0000_0.0000;b12^1_1354.7170_0.0000_0.0000;b13^1_1482.7755_0.0000_0.0000;b14…	64.7837	13.0328	A2B2C1D1E2eE2F1fedD1E1edcbB5ba	-1.00069	1	0			0	0	Hybrid	0	97923.2734	79434.6562	103825.9141	116989.2031	95410.4453	82642.9375
22890	37	22889	22884	0	52.2437,0.0000	4	960.462	960.463	0.00341797	3837.82	3837.83	1768.64	N4H5F1		2069.19	ANTTQPGIVEGGQVLK	n[TMT10plex]ANTTQPGIVEGGQVLK[TMT10plex]	NORMAL	Integrin alpha-V	ITGAV	P06756	74	1.26512e+06	138.055	10	126.1277_126.1277_126.1277_97188.7500;127.1248_127.1248_127.1248_94147.9922;127.1311_127.1311_127.1310_95002.9297;128.1281_128.1281_128.1281_121299.3750;128.1344_128.1344_128.1343_92966.8750;129.1315_129.1315_129.1315_97536.1250;129.1378_129.1378_129.1377_116642.2969;130.1348_130.1348_130.1349_112696.3516;130.1411_130.1411_130.1410_97351.6172;131.1382_131.1382_131.1381_171659.6406	9	14	N1:[2272.2680450642(1136.64453125, 281164.2275390625, 2, 2271.2734625)];N2:[2475.3474450642(1238.685546875, 48564.0595703125, 2, 2475.35549375)];N2H1:[2637.4002450642(1319.7076416015625, 81497.591796875, 2, 2637.399683203125)];N2H2:[2799.4530450642(1400.2283935546875, 251498.37744140625, 2, 2798.441187109375)];N2H2F1:[2945.5109450642003(1473.267578125, 448278.1513671875, 2, 2944.51955625)];N2H3F1…	12	b1^1_301.2079_301.2076_13476.6667;b2^1_415.2508_0.0000_0.0000;b3^1_516.2985_516.2903_8598.0771;b4^1_617.3462_0.0000_0.0000;b5^1_745.4047_745.3989_10542.2346;b6^1_842.4575_0.0000_0.0000;b7^1_899.4790_0.0000_0.0000;b8^1_1012.5630_0.0000_0.0000;b9^1_1111.6314_0.0000_0.0000;b10^1_1240.6740_0.0000_0.0000;b11^1_1297.6955_0.0000_0.0000;b12^1_1354.7170_0.0000_0.0000;b13^1_1482.7755_0.0000_0.0000;b14^1_15…	49.105	16.9883	A2B2C1D1E2F1fedD1E2F1fedcbB5ba	-0.994583	1	0			0	0	Complex	0	97188.7500	94147.9922	95002.9297	121299.3750	92966.8750	97536.1250
34479	37	34478	34467	0	82.4381,0.0000	3	1425.68	1426	0.948853	4274.98	4273.96	2204.77	N4H5S2		2069.19	ANTTQPGIVEGGQVLK	n[TMT10plex]ANTTQPGIVEGGQVLK[TMT10plex]	NORMAL	Integrin alpha-V	ITGAV	P06756	74	165975	138.056	10	126.1277_126.1277_126.1282_8003.4097;127.1248_127.1248_127.1254_7855.6768;127.1311_127.1311_127.1316_10000.1230;128.1281_128.1281_128.1288_8102.7192;128.1344_128.1344_128.1349_9661.8262;129.1315_129.1315_129.1321_6884.6265;129.1378_129.1378_129.1383_9138.0938;130.1348_130.1348_130.1356_7654.9653;130.1411_130.1411_130.1418_10518.9072;131.1382_131.1382_131.1388_10769.7070	9	11	N1:[2272.2680450642(1137.1434326171875, 95445.24462890625, 2, 2272.271265234375)];N2:[2475.3474450642(1238.68115234375, 25012.138305664062, 2, 2475.3467046875)];N2H1:[2637.4002450642(1319.7174072265625, 10143.194580078125, 2, 2637.419214453125)];N2H2:[2799.4530450642(1400.7364501953125, 49003.93896484375, 2, 2799.457300390625)];N2H3:[2961.5058450642(1482.267578125, 33954.52490234375, 2, 2962.5195…	13	b1^1_301.2079_301.2088_928.4733;b2^1_415.2508_0.0000_0.0000;b3^1_516.2985_0.0000_0.0000;b4^1_617.3462_0.0000_0.0000;b5^1_745.4047_745.4069_1263.8483;b6^1_842.4575_0.0000_0.0000;b7^1_899.4790_0.0000_0.0000;b8^1_1012.5630_0.0000_0.0000;b9^1_1111.6314_1111.6294_1030.3611;b10^1_1240.6740_0.0000_0.0000;b11^1_1297.6955_0.0000_0.0000;b12^1_1354.7170_0.0000_0.0000;b13^1_1482.7755_0.0000_0.0000;b14^1_1581…	46.3903	35.1358	A2B2C1D1E2F1G3gfedD1E2F1G3gfedcba	0.00322017	0	0			0	0	Complex	0	22391.3	15926.9	24795.4	18564.5	23789.1	17854.4
10864	37	10863	10854	0	27.8932,0.0000	3	898.725	898.724	-0.00274658	2693.15	2693.14	1216.42	N2H5		1476.72	ANVTSENNMPR	n[TMT10plex]ANVTSENNM[Oxidation]PR	NORMAL	Integrin alpha-M	ITGAM	P11215	900	118871	808.909	9	126.1277_126.1277_126.1282_1352.3455;127.1248_127.1248_127.1251_1379.4948;127.1311_127.1311_127.1317_582.3339;128.1281_128.1281_128.1285_3051.9658;128.1344_128.1344_0.0000_0.0000;129.1315_129.1315_129.1320_11566.5107;129.1378_129.1378_129.1380_743.5394;130.1348_130.1348_130.1353_3486.1199;130.1411_130.1411_130.1417_1108.0048;131.1382_131.1382_131.1386_3790.7490	7	5	N1:[1679.7987746862998(840.9081420898438, 608666.9194335938, 2, 1679.8006841796876)];N2:[1882.8781746862996(942.4481201171875, 88806.72607421875, 2, 1882.880640234375)];N2H1:[2044.9309746862996(1023.4744873046875, 68319.53759765625, 2, 2044.933374609375)];N2H2:[2206.9837746862995(1104.0125732421875, 79654.0224609375, 2, 2206.009546484375)];N2H3:[2369.0365746863(1185.038818359375, 28948.5360107421…	8	b1^1_301.2079_301.2083_3729.2578;b2^1_415.2508_415.2523_1510.6371;b3^1_514.3192_514.3207_1645.2853;b4^1_615.3669_0.0000_0.0000;b5^1_702.3989_0.0000_0.0000;b6^1_831.4415_0.0000_0.0000;b7^1_945.4844_0.0000_0.0000;b8^1_1059.5274_0.0000_0.0000;b9^1_1206.5628_0.0000_0.0000;b10^1_1303.6155_0.0000_0.0000;b11^1_1459.7166_0.0000_0.0000;y1^1_175.1195_175.1196_1000.4488;y2^1_272.1723_272.1726_3505.1252;y3^1…	23.1383	16.6623	A2B2C1D1dD1E1eE1edcba	0.00190949	0	0			0	0	High mannose	0.00181653	8623.31	11287.9	9284.82	11143.9	8487.43	47961.7
14493	37	14492	14482	0	39.3121,0.0000	3	961.084	961.08	-0.0124512	2880.22	2880.23	1419.5	N3H5		1460.72	ANVTSENNMPR	n[TMT10plex]ANVTSENNMPR	NORMAL	Integrin alpha-M	ITGAM	P11215	900	243482	138.056	10	126.1277_126.1277_126.1283_12770.7715;127.1248_127.1248_127.1254_10880.9697;127.1311_127.1311_127.1316_12863.5186;128.1281_128.1281_128.1288_12782.5889;128.1344_128.1344_128.1349_10984.9668;129.1315_129.1315_129.1321_19509.3730;129.1378_129.1378_129.1383_12126.8740;130.1348_130.1348_130.1355_16838.3242;130.1411_130.1411_130.1417_12374.9385;131.1382_131.1382_131.1388_15105.2949	9	6	N1:[1663.8038600641999(832.9117431640625, 52302.2626953125, 2, 1663.807886328125)];N2:[1866.8832600641997(934.4536743164062, 19947.548217773438, 2, 1866.8917486328126)];N2H1:[2028.9360600641999(1015.478759765625, 40756.14111328125, 2, 2028.94191953125)];N3H3:[2556.1210600642(1278.587158203125, 18409.478637695312, 2, 2555.15871640625)];N2H3:[2353.0416600641997(1176.5113525390625, 285515.6708984375…	9	b1^1_301.2079_301.2081_1261.0499;b2^1_415.2508_415.2519_913.7771;b3^1_514.3192_0.0000_0.0000;b4^1_615.3669_0.0000_0.0000;b5^1_702.3989_0.0000_0.0000;b6^1_831.4415_0.0000_0.0000;b7^1_945.4844_0.0000_0.0000;b8^1_1059.5274_1059.5287_1221.2189;b9^1_1190.5679_0.0000_0.0000;b10^1_1287.6206_0.0000_0.0000;b11^1_1443.7217_0.0000_0.0000;y1^1_175.1195_175.1196_11071.9355;y2^1_272.1723_272.1721_6264.3018;y3^…	31.083	10.2241	A2B2C1D1dD2dD1E1eE1edcba	0.000839936	0	1			0	0	High mannose	0.0015213	12770.7715	10880.9697	12863.5186	12782.5889	10984.9668	19509.3730
15518	37	15517	15507	0	38.9673,0.0000	3	961.086	960.751	-1.00671	2879.23	2880.23	1419.5	N3H5		1460.72	ANVTSENNMPR	n[TMT10plex]ANVTSENNMPR	NORMAL	Integrin alpha-M	ITGAM	P11215	900	418770	138.056	10	126.1277_126.1277_126.1283_21991.6074;127.1248_127.1248_127.1254_18310.8691;127.1311_127.1311_127.1316_18942.2930;128.1281_128.1281_128.1287_20760.2871;128.1344_128.1344_128.1349_18369.6445;129.1315_129.1315_129.1321_30353.5586;129.1378_129.1378_129.1383_22247.0234;130.1348_130.1348_130.1355_21226.6328;130.1411_130.1411_130.1417_17574.7422;131.1382_131.1382_131.1389_18410.7461	9	9	N1:[1663.8038600641999(832.910888671875, 143584.79931640625, 2, 1663.80617734375)];N2:[1866.8832600641997(935.4525756835938, 14588.91259765625, 2, 1868.8895513671876)];N2H1:[2028.9360600641999(1015.4782104492188, 87602.310546875, 2, 2028.9408208984376)];N2H2:[2190.9888600642(1096.0023193359375, 249113.0595703125, 2, 2189.989038671875)];N2H3:[2353.0416600641997(1177.0224609375, 673728.087890625, 2…	14	b1^1_301.2079_301.2080_4225.6943;b2^1_415.2508_415.2513_3107.5229;b3^1_514.3192_514.3217_1272.6044;b4^1_615.3669_0.0000_0.0000;b5^1_702.3989_0.0000_0.0000;b6^1_831.4415_0.0000_0.0000;b7^1_945.4844_945.4825_1022.8465;b8^1_1059.5274_0.0000_0.0000;b9^1_1190.5679_0.0000_0.0000;b10^1_1287.6206_0.0000_0.0000;b11^1_1443.7217_0.0000_0.0000;y1^1_175.1195_175.1196_14184.1363;y2^1_272.1723_272.1726_8947.951…	76.1825	55.9788	A2B2C1D1E2edD1E1eE1edcba	0.00157236	0	0			0	0	Hybrid	0	21991.6074	18310.8691	18942.2930	20760.2871	18369.6445	30353.5586
30851	37	30850	30843	0	73.1093,0.0000	3	1065.5	1065.5	-0.00769043	3193.47	3193.47	1913.68	N4H5S1		1279.79	ANYTILK	n[TMT10plex]ANYTILK[TMT10plex]	NORMAL	Desmocollin-2	DSC2	Q02487	392	226406	138.056	10	126.1277_126.1277_126.1282_22066.9395;127.1248_127.1248_127.1254_13022.1494;127.1311_127.1311_127.1316_20246.4336;128.1281_128.1281_128.1287_15273.8887;128.1344_128.1344_128.1349_18296.7461;129.1315_129.1315_129.1321_13571.9326;129.1378_129.1378_129.1383_14577.6680;130.1348_130.1348_130.1355_16532.4375;130.1411_130.1411_130.1416_19865.6719;131.1382_131.1382_131.1388_14137.9873	9	11	N1:[1482.8699630642(742.4437866210938, 31168.90625, 2, 1482.8719732421876)];N2:[1685.9493630641998(843.9815673828125, 13848.7021484375, 2, 1685.947534765625)];N2H1:[1848.0021630642(1848.9969482421875, 4226.4359130859375, 1, 1847.9891482421874)];N2H2:[2010.0549630642(1006.0372924804688, 60231.428466796875, 2, 2010.0589849609376)];N2H3:[2172.1077630642(1087.0634765625, 52126.64208984375, 2, 2172.11…	8	b1^1_301.2079_301.2086_3574.5171;b2^1_415.2508_415.2517_1386.3978;b3^1_578.3141_0.0000_0.0000;b4^1_679.3618_0.0000_0.0000;b5^1_792.4459_0.0000_0.0000;b6^1_905.5299_905.5334_1471.1146;b7^1_1262.7878_0.0000_0.0000;y1^1_376.2763_376.2766_20106.8149;y2^1_489.3603_489.3606_9224.0205;y3^1_602.4444_602.4448_4908.5748;y4^1_703.4921_703.4937_4521.2246;y5^1_866.5554_0.0000_0.0000;y6^1_980.5983_980.5953_111…	38.7997	36.7026	A2B2C1D1E2F1G3gfedD1E2F1fedcba	0.00201018	0	0			0	0	Complex	0	19449.5	12625.3	17794.4	15268.9	16464.9	14279.4
30937	37	30936	30925	0	73.3467,0.0000	3	1065.5	1065.51	0.0157471	3193.49	3193.47	1913.68	N4H5S1		1279.79	ANYTILK	n[TMT10plex]ANYTILK[TMT10plex]	NORMAL	Desmocollin-2	DSC2	Q02487	392	1.23413e+06	138.056	10	126.1277_126.1277_126.1285_179191.8906;127.1248_127.1248_127.1256_131776.3594;127.1311_127.1311_127.1318_179678.2500;128.1281_128.1281_128.1290_168841.8125;128.1344_128.1344_128.1351_179979.2656;129.1315_129.1315_129.1323_175267.2969;129.1378_129.1378_129.1385_159571.8750;130.1348_130.1348_130.1357_170402.1094;130.1411_130.1411_130.1418_143720.9844;131.1382_131.1382_131.1390_164737.6875	9	12	N1:[1482.8699630642(1483.885498046875, 104657.37109375, 1, 1482.877698046875)];N2:[1685.9493630641998(843.9864501953125, 59571.46484375, 2, 1685.957300390625)];N2H1:[1848.0021630642(925.5180053710938, 36766.7646484375, 2, 1849.0204107421876)];N2H2:[2010.0549630642(1006.0391845703125, 219628.3759765625, 2, 2010.062769140625)];N2H3:[2172.1077630642(1086.611083984375, 212517.1572265625, 2, 2171.2065…	12	b1^1_301.2079_301.2089_11352.8682;b2^1_415.2508_415.2531_9465.2860;b3^1_578.3141_578.3173_3250.0127;b4^1_679.3618_679.3651_8143.6372;b5^1_792.4459_792.4428_14401.4424;b6^1_905.5299_905.5293_2811.5911;b7^1_1262.7878_0.0000_0.0000;y1^1_376.2763_376.2774_147384.1797;y2^1_489.3603_489.3621_50050.9199;y3^1_602.4444_602.4467_16265.5872;y4^1_703.4921_703.4937_20433.5996;y5^1_866.5554_866.5692_4494.5879;…	99.8148	31.9428	A2B2C1D1E2F1fF3fedD1E2F1fedcba	0.00616057	0	0			0	0	Complex	0	161642	131915	150415	160585	163774	174607
32628	37	32627	32621	0	73.1185,0.0000	3	1065.5	1065.51	0.0292969	3193.51	3193.47	1913.68	N4H5S1		1279.79	ANYTILK	n[TMT10plex]ANYTILK[TMT10plex]	NORMAL	Desmocollin-2	DSC2	Q02487	392	1.26643e+06	138.056	10	126.1277_126.1277_126.1283_140257.5312;127.1248_127.1248_127.1254_114857.2656;127.1311_127.1311_127.1316_145250.5312;128.1281_128.1281_128.1288_137615.5000;128.1344_128.1344_128.1349_151155.9062;129.1315_129.1315_129.1321_173265.6562;129.1378_129.1378_129.1383_138586.6406;130.1348_130.1348_130.1355_162482.4219;130.1411_130.1411_130.1416_127665.3594;131.1382_131.1382_131.1388_174023.3594	9	11	N1:[1482.8699630642(742.4451293945312, 94595.7001953125, 2, 1482.8746587890626)];N2:[1685.9493630641998(843.9844970703125, 43137.3359375, 2, 1685.953394140625)];N2H1:[1848.0021630642(925.0138549804688, 57360.54296875, 2, 1848.0121099609376)];N2H2:[2010.0549630642(1006.5397338867188, 104052.22509765625, 2, 2011.0638677734376)];N3H2:[2213.1343630642(1107.585205078125, 62137.7451171875, 2, 2213.1548…	11	b1^1_301.2079_301.2084_9706.8164;b2^1_415.2508_415.2526_4900.8497;b3^1_578.3141_578.3125_2782.2197;b4^1_679.3618_679.3640_3385.3042;b5^1_792.4459_792.4462_7332.4790;b6^1_905.5299_905.5302_7422.8140;b7^1_1262.7878_0.0000_0.0000;y1^1_376.2763_376.2768_118001.0564;y2^1_489.3603_489.3614_33257.7598;y3^1_602.4444_602.4460_13166.4482;y4^1_703.4921_703.4938_15091.9170;y5^1_866.5554_0.0000_0.0000;y6^1_98…	80.2735	27.6902	A2B2C1D1E2F1G3gfedD2dD1E1edcba	0.00407287	0	1			0	0	Hybrid	0	140257.5312	114857.2656	145250.5312	137615.5000	151155.9062	173265.6562
25363	37	25362	25353	0	56.7360,0.0000	3	1065.49	1065.49	-0.00915527	3193.44	3193.47	1913.68	N4H5S1		1279.79	ANYTILK	n[TMT10plex]ANYTILK[TMT10plex]	NORMAL	Desmocollin-2	DSC2	Q02487	392	1.22168e+06	138.055	10	126.1277_126.1277_126.1277_213690.9531;127.1248_127.1248_127.1249_157615.7188;127.1311_127.1311_127.1310_225184.8125;128.1281_128.1281_128.1282_198334.6562;128.1344_128.1344_128.1343_229959.0469;129.1315_129.1315_129.1316_171619.7031;129.1378_129.1378_129.1377_203382.8750;130.1348_130.1348_130.1349_208960.7344;130.1411_130.1411_130.1410_169420.0312;131.1382_131.1382_131.1382_240023.7031	9	14	N1:[1482.8699630642(742.441162109375, 64547.36865234375, 2, 1482.86672421875)];N2:[1685.9493630641998(843.9779663085938, 29327.4765625, 2, 1685.9403326171876)];N2H1:[1848.0021630642(925.0054321289062, 34185.532958984375, 2, 1847.9952642578126)];N2H2:[2010.0549630642(1005.5029296875, 134562.61328125, 2, 2008.990259375)];N2H3:[2172.1077630642(1087.0587158203125, 117629.11328125, 2, 2172.10183164062…	9	b1^1_301.2079_301.2072_5722.1030;b2^1_415.2508_415.2503_12887.5364;b3^1_578.3141_578.3135_22213.3784;b4^1_679.3618_0.0000_0.0000;b5^1_792.4459_0.0000_0.0000;b6^1_905.5299_0.0000_0.0000;b7^1_1262.7878_0.0000_0.0000;y1^1_376.2763_376.2752_111484.9492;y2^1_489.3603_489.3589_20652.8943;y3^1_602.4444_602.4429_15017.8706;y4^1_703.4921_703.4926_7350.0349;y5^1_866.5554_866.5532_5710.6169;y6^1_980.5983_0.…	57.9429	20.3815	A2B2C1D1E2eE2F1fF3fedD1E1edcba	-0.00323885	0	0			0	0	Hybrid	0	213690.9531	157615.7188	225184.8125	198334.6562	229959.0469	171619.7031
37016	37	37015	37013	0	87.1835,0.0000	3	1162.53	1162.53	0.000732422	3484.58	3484.56	2204.77	N4H5S2		1279.79	ANYTILK	n[TMT10plex]ANYTILK[TMT10plex]	NORMAL	Desmocollin-2	DSC2	Q02487	392	412725	138.055	10	126.1277_126.1277_126.1282_24188.1816;127.1248_127.1248_127.1255_7143.3730;127.1311_127.1311_127.1316_25831.9219;128.1281_128.1281_128.1288_13965.4512;128.1344_128.1344_128.1349_20178.3320;129.1315_129.1315_129.1324_6095.5063;129.1378_129.1378_129.1383_23882.7109;130.1348_130.1348_130.1353_4131.3994;130.1411_130.1411_130.1417_23722.5605;131.1382_131.1382_131.1386_3289.3376	9	15	N1:[1482.8699630642(742.4439697265625, 76897.6552734375, 2, 1482.872339453125)];N2:[1685.9493630641998(843.9838256835938, 39590.8291015625, 2, 1685.9520513671876)];N2H1:[1848.0021630642(925.009765625, 40277.322998046875, 2, 1848.00393125)];N2H2:[2010.0549630642(1005.5333862304688, 122588.03857421875, 2, 2009.0511724609376)];N2H3:[2172.1077630642(1086.5601806640625, 111120.70190429688, 2, 2171.104…	13	b1^1_301.2079_301.2078_6410.3608;b2^1_415.2508_415.2515_4652.6002;b3^1_578.3141_578.3145_2753.8350;b4^1_679.3618_679.3628_3794.3088;b5^1_792.4459_792.4470_7280.2483;b6^1_905.5299_905.5334_3441.8201;b7^1_1262.7878_1262.7771_47034.2314;y1^1_376.2763_376.2766_28644.2930;y2^1_489.3603_489.3609_21370.2300;y3^1_602.4444_602.4451_11573.5942;y4^1_703.4921_703.4925_17012.7178;y5^1_866.5554_866.5556_9401.3…	109.93	43.6135	A2B2C1D1E2F1fF3fedD1E2F1G3gfedcba	-1.00569	0	0			0	0	Complex	0	114825	69976.7	106061	97571.8	110811	81171.5
36896	37	36895	36885	0	86.9078,0.0000	3	1162.53	1162.53	0.00622559	3484.57	3484.56	2204.77	N4H5S2		1279.79	ANYTILK	n[TMT10plex]ANYTILK[TMT10plex]	NORMAL	Desmocollin-2	DSC2	Q02487	392	271934	138.055	10	126.1277_126.1277_126.1282_13875.2139;127.1248_127.1248_127.1254_5518.1001;127.1311_127.1311_127.1316_14165.7490;128.1281_128.1281_128.1287_7659.5913;128.1344_128.1344_128.1349_13181.5791;129.1315_129.1315_129.1322_4997.3491;129.1378_129.1378_129.1383_16583.3906;130.1348_130.1348_130.1353_4557.6279;130.1411_130.1411_130.1417_16663.2500;131.1382_131.1382_131.1387_985.4741	9	12	N1:[1482.8699630642(1482.874755859375, 49895.81140136719, 1, 1481.866955859375)];N2:[1685.9493630641998(843.9830932617188, 32512.89892578125, 2, 1685.9505865234376)];N2H1:[1848.0021630642(925.5117797851562, 15660.56982421875, 2, 1849.0079595703126)];N2H2:[2010.0549630642(1005.5347900390625, 83607.54052734375, 2, 2009.053980078125)];N2H3:[2172.1077630642(1086.568603515625, 80586.68951416016, 2, 21…	13	b1^1_301.2079_301.2082_1478.6843;b2^1_415.2508_415.2510_1313.0762;b3^1_578.3141_578.3122_1031.2186;b4^1_679.3618_679.3624_1828.4738;b5^1_792.4459_792.4488_5235.4697;b6^1_905.5299_905.5278_2173.9555;b7^1_1262.7878_1262.7815_22929.7378;y1^1_376.2763_376.2768_18053.8716;y2^1_489.3603_489.3612_14044.8051;y3^1_602.4444_602.4452_5979.2220;y4^1_703.4921_703.4939_6127.1757;y5^1_866.5554_866.5552_4006.611…	99.8509	39.9242	A2B2C1D1E2F1G3gfedD1E2F1G3gfedcba	1.0058	0	0			0	0	Complex	0	14560	7145.38	16232.5	8591.58	13181.6	7585.46
38433	37	38432	38431	0	87.5389,0.0000	3	1162.54	1162.54	-0.0113525	3484.59	3484.56	2204.77	N4H5S2		1279.79	ANYTILK	n[TMT10plex]ANYTILK[TMT10plex]	NORMAL	Desmocollin-2	DSC2	Q02487	392	3.56609e+06	138.056	10	126.1277_126.1277_126.1285_344992.5625;127.1248_127.1248_127.1256_231784.9844;127.1311_127.1311_127.1318_337244.0000;128.1281_128.1281_128.1289_310171.8438;128.1344_128.1344_128.1351_364577.1562;129.1315_129.1315_129.1323_293267.5938;129.1378_129.1378_129.1385_404255.5625;130.1348_130.1348_130.1357_341154.3750;130.1411_130.1411_130.1418_391452.0312;131.1382_131.1382_131.1390_251987.0469	9	15	N1:[1482.8699630642(742.4453735351562, 832541.5234375, 2, 1482.8751470703126)];N2:[1685.9493630641998(843.9856567382812, 423209.75, 2, 1685.9557134765626)];N2H1:[1848.0021630642(925.0123901367188, 381971.0859375, 2, 1848.0091802734376)];N2H2:[2010.0549630642(1005.5414428710938, 1173557.5375976562, 2, 2009.0672857421876)];N2H3:[2172.1077630642(1086.5689697265625, 1035058.109375, 2, 2171.1223394531…	13	b1^1_301.2079_301.2085_50705.0547;b2^1_415.2508_415.2523_54809.1973;b3^1_578.3141_578.3165_21422.0137;b4^1_679.3618_679.3635_27654.3691;b5^1_792.4459_792.4484_76213.8125;b6^1_905.5299_905.5346_57611.7949;b7^1_1262.7878_1262.7793_315949.9551;y1^1_376.2763_376.2773_584779.4443;y2^1_489.3603_489.3618_187798.1738;y3^1_602.4444_602.4467_87788.6172;y4^1_703.4921_703.4951_90525.3574;y5^1_866.5554_866.56…	136.429	72.0893	A2B2C1D1E2F1fF3fedD1E2F1fF3fedcba	-1.00179	0	0			0	0	Complex	0	205940	152810	209156	191779	222668	147663
12708	37	12707	12704	0	31.4212,0.0000	3	1072.46	1072.45	-0.0241699	3214.34	3214.36	1768.64	N4H5F1		1445.72	APGWANSSAGSGR	n[TMT10plex]APGWANSSAGSGR	NORMAL	Scavenger receptor cysteine-rich type 1 protein M130	CD163	Q86VB7	105	928783	138.055	10	126.1277_126.1277_126.1276_26388.7559;127.1248_127.1248_127.1247_23769.7168;127.1311_127.1311_127.1309_27729.2715;128.1281_128.1281_128.1280_27200.6250;128.1344_128.1344_128.1342_28036.9199;129.1315_129.1315_129.1314_25189.5293;129.1378_129.1378_129.1375_28994.2559;130.1348_130.1348_130.1347_25806.8008;130.1411_130.1411_130.1409_25071.7520;131.1382_131.1382_131.1380_33658.0430	9	13	N1:[1648.8008250642(825.4052124023438, 55711.44189453125, 2, 1648.7948248046876)];N2:[1851.8802250641997(926.9429931640625, 17455.2080078125, 2, 1851.870386328125)];N2H1:[2013.9330250641997(1007.9684448242188, 11005.8076171875, 2, 2013.9212896484376)];N2H2:[2175.9858250642(1088.474853515625, 36959.07946777344, 2, 2174.93410703125)];N2H2F1:[2322.0437250642(1161.03369140625, 77053.84375, 2, 2320.05…	12	b1^1_301.2079_301.2065_29493.7378;b2^1_398.2606_0.0000_0.0000;b3^1_455.2821_455.2810_3058.3066;b4^1_641.3614_641.3589_4071.9390;b5^1_712.3985_712.3950_1684.5195;b6^1_826.4415_0.0000_0.0000;b7^1_913.4735_0.0000_0.0000;b8^1_1000.5055_0.0000_0.0000;b9^1_1071.5426_0.0000_0.0000;b10^1_1128.5641_0.0000_0.0000;b11^1_1215.5961_0.0000_0.0000;b12^1_1272.6176_0.0000_0.0000;b13^1_1428.7187_0.0000_0.0000;y1^1…	48.6836	42.8194	A2B2C1D1E2F1fedD1E2F1fedcbB5ba	-0.00735553	1	0		True	0	0	Complex	0	26388.7559	23769.7168	27729.2715	27200.6250	28036.9199	25189.5293
9828	37	9826	9822	0	24.2472,0.0000	3	1169.49	1169.16	-1.00269	3504.45	3505.46	2059.73	N4H5F1S1		1445.72	APGWANSSAGSGR	n[TMT10plex]APGWANSSAGSGR	NORMAL	Scavenger receptor cysteine-rich type 1 protein M130	CD163	Q86VB7	105	2.10493e+06	138.055	10	126.1277_126.1277_126.1277_55714.8242;127.1248_127.1248_127.1248_40279.0547;127.1311_127.1311_127.1310_56825.3438;128.1281_128.1281_128.1281_47895.2891;128.1344_128.1344_128.1343_65774.7969;129.1315_129.1315_129.1315_71290.2109;129.1378_129.1378_129.1376_70157.8125;130.1348_130.1348_130.1348_44571.3008;130.1411_130.1411_130.1410_60716.9453;131.1382_131.1382_131.1381_46023.3281	9	16	N1:[1648.8008250642(825.4060668945312, 150321.23779296875, 2, 1648.7965337890626)];N2:[1851.8802250641997(926.9461059570312, 51649.394287109375, 2, 1851.8766119140626)];N2H1:[2013.9330250641997(1007.9701538085938, 44334.95458984375, 2, 2013.9247076171876)];N2H2:[2175.9858250642(1090.00244140625, 25705.107421875, 2, 2177.9892828125)];N2H2F1:[2322.0437250642(1161.532958984375, 214166.95166015625, 2…	15	b1^1_301.2079_301.2067_79305.5972;b2^1_398.2606_398.2595_4387.0776;b3^1_455.2821_455.2803_9769.7188;b4^1_641.3614_641.3599_18248.1470;b5^1_712.3985_712.3984_12409.0474;b6^1_826.4415_0.0000_0.0000;b7^1_913.4735_913.4758_1684.7621;b8^1_1000.5055_0.0000_0.0000;b9^1_1071.5426_0.0000_0.0000;b10^1_1128.5641_0.0000_0.0000;b11^1_1215.5961_0.0000_0.0000;b12^1_1272.6176_0.0000_0.0000;b13^1_1428.7187_1428.7…	84.2985	59.6688	A2B2C1D1E2F1G3gfedD1E2F1fedcbB5ba	-0.00601276	1	0		True	0	0	Complex	0	38384.6	26422.3	42358.5	31078.9	46321.7	44114.2
24341	37	24340	24337	0	63.3303,0.0000	3	1266.2	1266.21	0.0223389	3795.6	3796.55	2350.83	N4H5F1S2		1445.72	APGWANSSAGSGR	n[TMT10plex]APGWANSSAGSGR	NORMAL	Scavenger receptor cysteine-rich type 1 protein M130	CD163	Q86VB7	105	592987	138.056	10	126.1277_126.1277_126.1284_20253.7500;127.1248_127.1248_127.1256_19214.1777;127.1311_127.1311_127.1318_39271.8867;128.1281_128.1281_128.1289_22679.4590;128.1344_128.1344_128.1351_21356.9688;129.1315_129.1315_129.1323_27235.1348;129.1378_129.1378_129.1384_30835.5898;130.1348_130.1348_130.1357_22313.9082;130.1411_130.1411_130.1418_28063.9316;131.1382_131.1382_131.1390_20134.5996	9	18	N1:[1648.8008250642(825.4095458984375, 18952.00439453125, 2, 1648.803491796875)];N2:[1851.8802250641997(926.9512329101562, 7981.0234375, 2, 1851.8868658203126)];N2H1:[2013.9330250641997(1007.488525390625, 7189.781005859375, 2, 2012.96145078125)];N2H2:[2175.9858250642(1088.00341796875, 32707.997436523438, 2, 2173.9912359375)];N2H2F1:[2322.0437250642(1161.03759765625, 201827.2216796875, 2, 2320.059…	9	b1^1_301.2079_301.2086_16212.5352;b2^1_398.2606_0.0000_0.0000;b3^1_455.2821_0.0000_0.0000;b4^1_641.3614_641.3640_2551.7832;b5^1_712.3985_0.0000_0.0000;b6^1_826.4415_0.0000_0.0000;b7^1_913.4735_0.0000_0.0000;b8^1_1000.5055_0.0000_0.0000;b9^1_1071.5426_0.0000_0.0000;b10^1_1128.5641_0.0000_0.0000;b11^1_1215.5961_0.0000_0.0000;b12^1_1272.6176_0.0000_0.0000;b13^1_1428.7187_0.0000_0.0000;y1^1_175.1195_…	26.3256	40.2042	A2B2C1D1E2F1G3gfedD1E2F1G3gfedcbB5ba	0.00266673	1	0			0	0	Complex	0.0064554	20253.7500	19214.1777	39271.8867	22679.4590	21356.9688	27235.1348
13976	37	13975	13966	0	34.2461,0.0000	4	877.371	877.379	0.032959	3505.48	3506.48	2059.73	N4H5F3		1445.72	APGWANSSAGSGR	n[TMT10plex]APGWANSSAGSGR	NORMAL	Scavenger receptor cysteine-rich type 1 protein M130	CD163	Q86VB7	105	600385	138.055	10	126.1277_126.1277_126.1276_39958.9336;127.1248_127.1248_127.1248_28170.5820;127.1311_127.1311_127.1309_36255.7188;128.1281_128.1281_128.1281_32450.2910;128.1344_128.1344_128.1343_32758.3926;129.1315_129.1315_129.1314_44531.4297;129.1378_129.1378_129.1376_36640.9414;130.1348_130.1348_130.1348_41415.9609;130.1411_130.1411_130.1410_34001.2852;131.1382_131.1382_131.1381_34760.8164	9	15	N1:[1648.8008250642(825.4059448242188, 176242.380859375, 2, 1648.7962896484376)];N2:[1851.8802250641997(926.9463500976562, 34993.216796875, 2, 1851.8771001953126)];N2H1:[2013.9330250641997(1008.9750366210938, 12691.09814453125, 2, 2015.9344732421876)];N2H2:[2175.9858250642(1088.4964599609375, 196799.34643554688, 2, 2174.977319921875)];N2H2F1:[2322.0437250642(1161.523193359375, 224696.0224609375, …	9	b1^1_301.2079_301.2066_30530.7437;b2^1_398.2606_0.0000_0.0000;b3^1_455.2821_0.0000_0.0000;b4^1_641.3614_641.3602_1763.2141;b5^1_712.3985_0.0000_0.0000;b6^1_826.4415_0.0000_0.0000;b7^1_913.4735_0.0000_0.0000;b8^1_1000.5055_0.0000_0.0000;b9^1_1071.5426_0.0000_0.0000;b10^1_1128.5641_0.0000_0.0000;b11^1_1215.5961_0.0000_0.0000;b12^1_1272.6176_0.0000_0.0000;b13^1_1428.7187_1428.7234_10539.0256;y1^1_17…	28.9292	39.7368	A2B2C1D1E2F1fF5fedD1E2F1fF5fedcbB5ba	2.00145	1	0			0	0	Complex	0.00285418	39958.9336	28170.5820	36255.7188	32450.2910	32758.3926	44531.4297
18010	37	18009	18000	0	44.4593,0.0000	3	1148.21	1148.22	0.0032959	3441.62	3441.6	1768.64	N4H5F1		1672.96	AQAALDKANASR	n[TMT10plex]AQAALDK[TMT10plex]ANASR	NORMAL	Laminin subunit beta-2	LAMB2	P55268	1499	969159	138.055	10	126.1277_126.1277_126.1282_19701.5879;127.1248_127.1248_127.1253_16510.5879;127.1311_127.1311_127.1315_18152.0742;128.1281_128.1281_128.1287_23896.4609;128.1344_128.1344_128.1348_16723.0996;129.1315_129.1315_129.1320_27849.1602;129.1378_129.1378_129.1382_20061.0195;130.1348_130.1348_130.1354_21338.8965;130.1411_130.1411_130.1415_15721.4199;131.1382_131.1382_131.1387_37111.5078	9	14	N1:[1876.0420080642(939.0302124023438, 20029.486267089844, 2, 1876.0448248046876)];N2H1:[2241.1742080642(1121.5966796875, 14686.978149414062, 2, 2241.177759375)];N2H2:[2403.2270080642(1202.629150390625, 29493.138671875, 2, 2403.24270078125)];N2H2F1:[2549.2849080642(1275.1436767578125, 146418.6611328125, 2, 2548.271753515625)];N2H3F1:[2711.3377080642(1356.1727294921875, 118000.47778320312, 2, 2710…	15	b1^1_301.2079_301.2078_11892.6016;b2^1_429.2664_429.2671_12426.3872;b3^1_500.3036_500.3044_10620.2012;b4^1_571.3407_571.3411_15395.6897;b5^1_684.4247_684.4252_7520.9510;b6^1_799.4517_799.4525_40916.3230;b7^1_1156.7096_1156.7104_5018.1040;b8^1_1227.7467_1227.7498_4707.5874;b9^1_1341.7896_1341.7832_1256.1412;b10^1_1412.8267_0.0000_0.0000;b11^1_1499.8588_1499.8401_3044.8435;b12^1_1655.9599_0.0000_0.…	85.0987	69.3429	A2B2C1D1E2F1fedD1E2F1fedcbB5ba	-0.00488619	1	0			0	0	Complex	0	20577.8	18604.6	18152.1	23896.5	17046.1	27849.2
19453	37	19452	19446	0	51.2720,0.0000	3	1245.25	1245.25	0.00769043	3732.72	3732.7	2059.73	N4H5F1S1		1672.96	AQAALDKANASR	n[TMT10plex]AQAALDK[TMT10plex]ANASR	NORMAL	Laminin subunit beta-2	LAMB2	P55268	1499	497415	138.056	10	126.1277_126.1277_126.1283_11990.4707;127.1248_127.1248_127.1253_6736.4854;127.1311_127.1311_127.1316_9181.3154;128.1281_128.1281_128.1288_12198.2109;128.1344_128.1344_128.1350_12353.3770;129.1315_129.1315_129.1294_589.8155;129.1378_129.1378_129.1384_11157.9785;130.1348_130.1348_130.1355_11176.4531;130.1411_130.1411_130.1417_13276.4297;131.1382_131.1382_131.1388_14315.6553	9	16	N1:[1876.0420080642(1878.0615234375, 1248.93408203125, 1, 1877.0537234375)];N2H1:[2241.1742080642(1121.6026611328125, 4083.384765625, 2, 2241.189722265625)];N2H2:[2403.2270080642(1202.624755859375, 5780.6053466796875, 2, 2403.23391171875)];N2H2F1:[2549.2849080642(1275.1575927734375, 62491.21484375, 2, 2548.299585546875)];N2H3F1:[2711.3377080642(1356.6795654296875, 62471.31298828125, 2, 2711.34353…	13	b1^1_301.2079_301.2083_5283.8726;b2^1_429.2664_429.2673_7612.9066;b3^1_500.3036_500.3046_5575.5293;b4^1_571.3407_571.3432_6480.0698;b5^1_684.4247_684.4268_3051.4102;b6^1_799.4517_799.4533_20268.2979;b7^1_1156.7096_1156.7124_1454.9574;b8^1_1227.7467_1227.7487_5299.7462;b9^1_1341.7896_1341.7927_1117.1506;b10^1_1412.8267_0.0000_0.0000;b11^1_1499.8588_0.0000_0.0000;b12^1_1655.9599_0.0000_0.0000;y1^1_…	60.6513	66.4614	A2B2C1D1E2F1G3gfedD1E2F1fedcbB5ba	1.01172	1	0			0	0	Complex	0	58354.4	34295.8	53257.3	47047.7	53888.9	38807.6
11222	37	11220	11216	0	26.8819,0.0000	3	1245.24	1245.24	0.0153809	3732.71	3732.7	2059.73	N4H5F1S1		1672.96	AQAALDKANASR	n[TMT10plex]AQAALDK[TMT10plex]ANASR	NORMAL	Laminin subunit beta-2	LAMB2	P55268	1499	1.52537e+06	138.055	10	126.1277_126.1277_126.1277_47781.6367;127.1248_127.1248_127.1248_34400.3828;127.1311_127.1311_127.1310_45927.3359;128.1281_128.1281_128.1281_52817.6250;128.1344_128.1344_128.1343_50237.2148;129.1315_129.1315_129.1315_38480.3828;129.1378_129.1378_129.1377_56498.2578;130.1348_130.1348_130.1349_50875.2461;130.1411_130.1411_130.1410_52661.4688;131.1382_131.1382_131.1381_59810.6641	9	18	N1:[1876.0420080642(939.0221557617188, 23417.577392578125, 2, 1876.0287115234376)];N2H1:[2241.1742080642(1121.5960693359375, 6735.5205078125, 2, 2241.176538671875)];N2H2:[2403.2270080642(1202.619384765625, 26208.611328125, 2, 2403.22316953125)];N2H2F1:[2549.2849080642(1275.141845703125, 134548.4383544922, 2, 2548.26809140625)];N2H3F1:[2711.3377080642(1356.677734375, 120041.77880859375, 2, 2711.33…	13	b1^1_301.2079_301.2068_13920.6729;b2^1_429.2664_429.2651_18193.6497;b3^1_500.3036_500.3014_10561.6113;b4^1_571.3407_571.3391_17269.8453;b5^1_684.4247_684.4238_8903.1643;b6^1_799.4517_799.4497_55825.3571;b7^1_1156.7096_1156.7073_9659.2712;b8^1_1227.7467_0.0000_0.0000;b9^1_1341.7896_0.0000_0.0000;b10^1_1412.8267_0.0000_0.0000;b11^1_1499.8588_1499.8347_2007.9679;b12^1_1655.9599_0.0000_0.0000;y1^1_17…	66.5268	70.6355	A2B2C1D1E2F1fF3fedD1E2F1fedcbB5ba	-0.0132965	1	0			0	0	Complex	0	47781.6367	34400.3828	45927.3359	52817.6250	50237.2148	38480.3828
34470	37	34469	34457	0	81.3389,0.0000	3	1000.47	1000.47	-0.00567627	2998.39	3000.35	1540.53	N2H7		1459.82	AQFTFFNK	n[TMT10plex]AQFTFFNK[TMT10plex]	NORMAL	Adhesion G-protein coupled receptor G6	ADGRG6	Q86SQ4	750	81927.1	127.131	10	126.1277_126.1277_126.1282_21546.8301;127.1248_127.1248_127.1254_15918.9219;127.1311_127.1311_127.1315_24333.5957;128.1281_128.1281_128.1286_20061.8340;128.1344_128.1344_128.1348_16132.5117;129.1315_129.1315_129.1321_14346.4492;129.1378_129.1378_129.1382_20631.7656;130.1348_130.1348_130.1354_20829.2090;130.1411_130.1411_130.1416_22132.5293;131.1382_131.1382_131.1387_17719.3203	8	5	N1:[1662.9023260642(832.4591674804688, 46806.5068359375, 2, 1662.9027349609376)];N2:[1865.9817260641998(934.0005493164062, 8369.2333984375, 2, 1865.9854986328126)];N2H1:[2028.0345260641998(676.3623046875, 5282.7197265625, 3, 2026.0635140625)];N2H2:[2190.0873260642(1095.0682373046875, 56776.815673828125, 2, 2188.120874609375)];pep:[1459.8229260642(730.3826904296875, 4355.4019775390625, 2, 1458.749…	7	b1^1_301.2079_301.2077_1269.8297;b2^1_429.2664_429.2652_1050.0548;b3^1_576.3349_0.0000_0.0000;b4^1_677.3825_0.0000_0.0000;b5^1_824.4510_824.4441_1187.3400;b6^1_971.5194_971.5255_2531.8164;b7^1_1085.5623_0.0000_0.0000;b8^1_1442.8202_0.0000_0.0000;y1^1_376.2763_376.2766_20511.3772;y2^1_490.3192_490.3224_891.6669;y3^1_637.3876_0.0000_0.0000;y4^1_784.4560_0.0000_0.0000;y5^1_885.5037_0.0000_0.0000;y6^…	24.1461	3.06974	A2B2C1D1E1edD1E1eE1F1fedcba	0.000408897	0	0			0	0	High mannose	0.000917431	21546.8301	15918.9219	24333.5957	20061.8340	16132.5117	14346.4492
18377	37	18376	18366	0	47.9275,0.0000	3	986.109	986.107	-0.00512695	2955.3	2954.3	1864.63	N2H9		1089.67	ARGSNK	n[TMT10plex]ARGSNK[TMT10plex]	NORMAL	Nucleosome-remodeling factor subunit BPTF	BPTF	Q12830	545	633119	138.056	10	126.1277_126.1277_126.1283_92704.3359;127.1248_127.1248_127.1255_61255.5273;127.1311_127.1311_127.1316_97926.4609;128.1281_128.1281_128.1288_67096.2578;128.1344_128.1344_128.1350_94596.8516;129.1315_129.1315_129.1322_49248.7617;129.1378_129.1378_129.1384_72042.1406;130.1348_130.1348_130.1355_58442.2070;130.1411_130.1411_130.1417_70831.6562;131.1382_131.1382_131.1389_44883.7031	10	6	N1:[1292.7454310642001(647.8761596679688, 1199575.5454101562, 2, 1293.7367193359376)];N2:[1495.8248310642(749.4161376953125, 324945.46740722656, 2, 1496.816675390625)];N2H1:[1657.8776310642002(830.4427490234375, 340110.6826171875, 2, 1658.869898046875)];N2H2:[1819.9304310642(911.4692993164062, 377618.4060058594, 2, 1820.9229986328126)];N2H3:[1981.9832310642(992.4959716796875, 344929.6385498047, 2…	6	b1^1_301.2079_301.2083_24856.7122;b2^1_457.3090_0.0000_0.0000;b3^1_514.3304_0.0000_0.0000;b4^1_601.3625_0.0000_0.0000;b5^1_715.4054_715.4069_1431.3121;b6^1_1072.6633_0.0000_0.0000;y1^1_376.2763_376.2770_41872.9497;y2^1_490.3192_490.3204_4672.4263;y3^1_577.3512_577.3540_7264.6377;y4^1_634.3727_0.0000_0.0000;y5^1_790.4738_0.0000_0.0000;y6^1_1090.6739_1090.6599_113418.9556	29.7013	1.46053	A2B2C1D1E1F1fedD1E1F1feE1F1fedcba	0.991288	0	0			0	0	High mannose	0.0015	92704.3359	61255.5273	97926.4609	67096.2578	94596.8516	49248.7617
31761	37	31760	31756	0	75.1856,0.0000	3	1099.49	1099.49	0.00256348	3295.44	3294.44	2204.77	N4H5S2		1089.67	ARGSNK	n[TMT10plex]ARGSNK[TMT10plex]	NORMAL	Nucleosome-remodeling factor subunit BPTF	BPTF	Q12830	545	652559	138.056	10	126.1277_126.1277_126.1283_16612.9434;127.1248_127.1248_127.1254_26806.1621;127.1311_127.1311_127.1316_16940.2207;128.1281_128.1281_128.1287_21249.1855;128.1344_128.1344_128.1349_16677.7148;129.1315_129.1315_129.1321_40083.7383;129.1378_129.1378_129.1382_15268.6494;130.1348_130.1348_130.1355_18144.2578;130.1411_130.1411_130.1417_16031.4570;131.1382_131.1382_131.1388_33607.6719	9	16	N1:[1292.7454310642001(1293.7447509765625, 154865.21740722656, 1, 1292.7369509765624)];N2:[1495.8248310642(749.4157104492188, 55963.01940917969, 2, 1496.8158208984376)];N2H1:[1657.8776310642002(830.4421997070312, 49276.80187988281, 2, 1658.8687994140626)];N2H2:[1819.9304310642(911.4691772460938, 160734.86083984375, 2, 1820.9227544921876)];N2H3:[1981.9832310642(992.4955444335938, 144939.7065429687…	5	b1^1_301.2079_301.2079_852.1161;b2^1_457.3090_0.0000_0.0000;b3^1_514.3304_0.0000_0.0000;b4^1_601.3625_0.0000_0.0000;b5^1_715.4054_0.0000_0.0000;b6^1_1072.6633_0.0000_0.0000;y1^1_376.2763_376.2767_20178.0575;y2^1_490.3192_490.3201_4625.3179;y3^1_577.3512_577.3522_9447.7344;y4^1_634.3727_0.0000_0.0000;y5^1_790.4738_0.0000_0.0000;y6^1_1090.6739_1090.6597_192370.7634	20.3732	44.0024	A2B2C1D1E2F1fF3fedD1E2F1G3gfedcba	-0.00848009	0	0			0	0	Complex	0.00344531	16612.9434	26806.1621	16940.2207	21249.1855	16677.7148	40083.7383
47899	37	47898	47889	0	109.0870,0.0000	3	1134.82	1134.82	-0.00402832	3401.44	3401.44	2350.83	N4H5F1S2		1050.61	ASNSSK	n[TMT10plex]ASNSSK[TMT10plex]	NORMAL	Coiled-coil domain-containing protein 18	CCDC18	Q5T9S5	565	419607	138.056	10	126.1277_126.1277_126.1285_39082.2539;127.1248_127.1248_127.1256_35115.4297;127.1311_127.1311_127.1318_37141.3398;128.1281_128.1281_128.1289_41673.8477;128.1344_128.1344_128.1351_39412.5547;129.1315_129.1315_129.1323_43346.3750;129.1378_129.1378_129.1385_45114.0039;130.1348_130.1348_130.1356_52242.9297;130.1411_130.1411_130.1418_42357.3594;131.1382_131.1382_131.1389_42082.9336	9	14	N1:[1253.6869120642(1255.68798828125, 88086.64331054688, 1, 1254.68018828125)];N2:[1456.7663120641998(1457.7689208984375, 25261.423828125, 1, 1456.7611208984374)];N2H1:[1618.8191120642(1619.8155517578125, 26054.8349609375, 1, 1618.8077517578124)];N2H2:[1780.8719120642(1780.870361328125, 92461.44189453125, 1, 1779.862561328125)];N2H2F1:[1926.9298120642(1925.90234375, 65066.069091796875, 1, 1924.89…	5	b1^1_301.2079_301.2085_15227.8428;b2^1_388.2399_0.0000_0.0000;b3^1_502.2828_0.0000_0.0000;b4^1_589.3149_0.0000_0.0000;b5^1_676.3469_0.0000_0.0000;b6^1_1033.6048_1033.5964_77605.2559;y1^1_376.2763_376.2773_42345.6924;y2^1_463.3083_463.3101_3247.3445;y3^1_550.3403_0.0000_0.0000;y4^1_664.3833_0.0000_0.0000;y5^1_751.4153_0.0000_0.0000;y6^1_1051.6153_1051.6033_72057.8717	22.3019	4.28721	A2B2C1D1E2F1G3gfedD1E2F1G3gfedcbB5ba	0.993276	1	0			0	0	Complex	0.00911321	39082.2539	35115.4297	37141.3398	41673.8477	39412.5547	43346.3750
9013	37	9011	9001	0	22.5901,0.0000	3	1020.13	1020.13	-0.0032959	3057.36	3057.36	1378.48	N2H6		1678.89	ASQNITYHCK	n[TMT10plex]ASQNITYHC[Carbamidomethyl]K[TMT10plex]	NORMAL	Collagen alpha-1(III) chain	COL3A1	P02461	1367	796342	138.055	10	126.1277_126.1277_126.1277_43293.6953;127.1248_127.1248_127.1247_37058.6406;127.1311_127.1311_127.1309_37011.5625;128.1281_128.1281_128.1281_41546.5859;128.1344_128.1344_128.1343_35173.4492;129.1315_129.1315_129.1315_52584.3828;129.1378_129.1378_129.1376_37042.6797;130.1348_130.1348_130.1348_37132.6641;130.1411_130.1411_130.1410_40347.1875;131.1382_131.1382_131.1381_110527.7891	9	6	N1:[1881.9660647878(942.4902954101562, 199147.36669921875, 2, 1882.9649908203126)];N2:[2085.0454647878(696.3560791015625, 37335.00634765625, 3, 2086.0448373046875)];N2H1:[2247.0982647878(1123.5546875, 44613.85888671875, 2, 2245.093775)];N2H2:[2409.1510647878(804.0565185546875, 47180.307861328125, 3, 2409.1461556640625)];N2H3:[2571.2038647878(1285.089111328125, 144008.82080078125, 2, 2568.16262265…	14	b1^1_301.2079_301.2064_9280.2203;b2^1_388.2399_388.2383_11041.3232;b3^1_516.2985_516.2973_9698.7128;b4^1_630.3414_630.3407_16210.4089;b5^1_743.4255_743.4248_8701.8063;b6^1_844.4731_844.4717_2934.4104;b7^1_1007.5365_1007.5325_3938.3459;b8^1_1144.5954_1144.6022_1567.7543;b9^1_1304.6260_0.0000_0.0000;b10^1_1661.8839_0.0000_0.0000;y1^1_376.2763_376.2750_40963.5332;y2^1_536.3069_536.3054_41867.9463;y3…	92.9281	3.81381	A2B2C1D1E1edD1E1eE1edcba	-0.00454047	0	0			0	0	High mannose	0	43293.6953	37058.6406	37011.5625	41546.5859	35173.4492	52584.3828
9688	37	9686	9673	0	23.9879,0.0000	3	1075.48	1074.15	-3.99609	3219.43	3219.42	1540.53	N2H7		1678.89	ASQNITYHCK	n[TMT10plex]ASQNITYHC[Carbamidomethyl]K[TMT10plex]	NORMAL	Collagen alpha-1(III) chain	COL3A1	P02461	1367	1.01443e+06	138.055	10	126.1277_126.1277_126.1277_47959.6250;127.1248_127.1248_127.1247_43161.1602;127.1311_127.1311_127.1309_45175.3750;128.1281_128.1281_128.1281_53795.4531;128.1344_128.1344_128.1343_43617.0039;129.1315_129.1315_129.1314_75078.9688;129.1378_129.1378_129.1376_47545.6602;130.1348_130.1348_130.1348_55913.2266;130.1411_130.1411_130.1410_48705.2969;131.1382_131.1382_131.1381_91145.3984	9	6	N1:[1881.9660647878(942.4823608398438, 221369.416015625, 2, 1882.9491216796876)];N2:[2085.0454647878(1044.0242919921875, 37449.87841796875, 2, 2086.032983984375)];N2H1:[2247.0982647878(750.37109375, 29512.3896484375, 3, 2248.08988125)];N2H2:[2409.1510647878(804.7168579101562, 28296.612182617188, 3, 2411.1271737304687)];N2H3:[2571.2038647878(1285.051025390625, 155850.7255859375, 2, 2568.0864507812…	8	b1^1_301.2079_301.2064_2745.7952;b2^1_388.2399_388.2391_2051.2097;b3^1_516.2985_516.2963_4225.0581;b4^1_630.3414_630.3386_1966.5146;b5^1_743.4255_0.0000_0.0000;b6^1_844.4731_0.0000_0.0000;b7^1_1007.5365_0.0000_0.0000;b8^1_1144.5954_0.0000_0.0000;b9^1_1304.6260_0.0000_0.0000;b10^1_1661.8839_0.0000_0.0000;y1^1_376.2763_376.2747_41418.5552;y2^1_536.3069_536.3055_5523.5991;y3^1_673.3658_673.3624_5359…	28.3944	2.83803	A2B2C1D1E1edD1E1eE1F1fedcba	0.982032	0	0			0	0	High mannose	0.00162514	45208.4	42418.3	44438.2	61193.9	40190.6	89928.4
12926	37	12925	12916	0	36.2547,0.0000	3	1128.17	1128.17	-0.00439453	3381.48	3381.47	1702.58	N2H8		1678.89	ASQNITYHCK	n[TMT10plex]ASQNITYHC[Carbamidomethyl]K[TMT10plex]	NORMAL	Collagen alpha-1(III) chain	COL3A1	P02461	1367	80355	138.056	10	126.1277_126.1277_126.1282_4482.5420;127.1248_127.1248_127.1253_7846.1216;127.1311_127.1311_127.1316_3485.3989;128.1281_128.1281_128.1287_11163.9883;128.1344_128.1344_128.1349_3070.8528;129.1315_129.1315_129.1321_17668.7617;129.1378_129.1378_129.1384_1509.1406;130.1348_130.1348_130.1355_6620.9663;130.1411_130.1411_130.1416_4811.5962;131.1382_131.1382_131.1388_30582.4766	7	5	N1:[1881.9660647878(941.9929809570312, 168748.1591796875, 2, 1881.9703619140626)];N2:[2085.0454647878(1043.5333251953125, 20998.74951171875, 2, 2085.051050390625)];N2H1:[2247.0982647878(1124.5570068359375, 16168.797607421875, 2, 2247.098413671875)];N2H2:[2409.1510647878(1205.5833740234375, 16064.720336914062, 2, 2409.151148046875)];N2H3:[2571.2038647878(858.411865234375, 28039.341796875, 3, 2572.…	15	b1^1_301.2079_301.2083_4804.8008;b2^1_388.2399_388.2408_1319.1783;b3^1_516.2985_516.2997_5708.9045;b4^1_630.3414_630.3430_6351.7648;b5^1_743.4255_743.4289_3557.1323;b6^1_844.4731_844.4756_1395.2483;b7^1_1007.5365_0.0000_0.0000;b8^1_1144.5954_1144.6008_2330.4438;b9^1_1304.6260_0.0000_0.0000;b10^1_1661.8839_0.0000_0.0000;y1^1_376.2763_376.2774_6243.8359;y2^1_536.3069_536.3080_20682.0754;y3^1_673.36…	97.6632	2.45748	A2B2C1D1E1F1fedD1E1eE1F1fedcba	0.00406549	0	0			0	0	High mannose	0	7733.44	12559.7	6500.34	22908.7	5021.08	36030.1
8879	37	8877	8867	0	22.3125,0.0000	3	1182.19	1182.19	0.00585938	3543.54	3543.52	1864.63	N2H9		1678.89	ASQNITYHCK	n[TMT10plex]ASQNITYHC[Carbamidomethyl]K[TMT10plex]	NORMAL	Collagen alpha-1(III) chain	COL3A1	P02461	1367	597245	138.055	10	126.1277_126.1277_126.1276_29844.4961;127.1248_127.1248_127.1247_29707.2480;127.1311_127.1311_127.1309_29977.6309;128.1281_128.1281_128.1281_32494.0879;128.1344_128.1344_128.1342_28843.9023;129.1315_129.1315_129.1315_32970.7109;129.1378_129.1378_129.1376_28078.7773;130.1348_130.1348_130.1348_34523.5078;130.1411_130.1411_130.1410_28783.7559;131.1382_131.1382_131.1381_49095.9805	9	5	N1:[1881.9660647878(941.9881591796875, 184300.6318359375, 2, 1881.960718359375)];N2:[2085.0454647878(696.0201416015625, 21151.09375, 3, 2085.0370248046875)];N2H1:[2247.0982647878(750.3751220703125, 11998.0849609375, 3, 2248.1019662109375)];N2H2:[2409.1510647878(1205.587158203125, 13287.20751953125, 2, 2409.15871640625)];N2H3:[2571.2038647878(1285.0811767578125, 59877.595703125, 2, 2568.1467535156…	14	b1^1_301.2079_301.2068_6541.3755;b2^1_388.2399_388.2388_5309.4990;b3^1_516.2985_516.2975_4844.0576;b4^1_630.3414_630.3416_7175.7179;b5^1_743.4255_743.4230_4471.3706;b6^1_844.4731_0.0000_0.0000;b7^1_1007.5365_1007.5356_1435.4368;b8^1_1144.5954_1144.5920_4869.2321;b9^1_1304.6260_0.0000_0.0000;b10^1_1661.8839_0.0000_0.0000;y1^1_376.2763_376.2749_20998.1709;y2^1_536.3069_536.3054_22159.6201;y3^1_673.…	90.0319	1.49166	A2B2C1D1E1F1fedD1E1F1feE1F1fedcba	-0.00534643	0	0			0	0	High mannose	0	29844.4961	29707.2480	29977.6309	32494.0879	28843.9023	32970.7109
12427	37	12426	12415	0	31.1529,0.0000	3	1234.86	1234.86	-0.0065918	3701.56	3704.59	1298.48	N4H3		2406.11	ASSNPNATSSSSQDPESLQDR	n[TMT10plex]ASSNPNATSSSSQDPESLQDR	NORMAL	Plasma protease C1 inhibitor	SERPING1	P05155	25	866998	138.055	10	126.1277_126.1277_126.1276_15148.2549;127.1248_127.1248_127.1247_10423.7979;127.1311_127.1311_127.1310_16388.4512;128.1281_128.1281_128.1281_12958.7969;128.1344_128.1344_128.1343_16561.3105;129.1315_129.1315_129.1314_29122.2500;129.1378_129.1378_129.1375_13587.6953;130.1348_130.1348_130.1348_17754.1230;130.1411_130.1411_130.1410_20126.5020;131.1382_131.1382_131.1381_61324.8828	9	8	N1:[2609.1891860642004(1304.5848388671875, 9999.3125, 2, 2607.154077734375)];N2:[2812.2685860642005(1405.6290283203125, 75801.47021484375, 2, 2809.242456640625)];N2H1:[2974.3213860642004(1486.6539306640625, 227006.904296875, 2, 2971.292261328125)];N2H2:[3136.3741860642003(1568.17724609375, 194262.11108398438, 2, 3134.3388921875)];N3H2:[3339.4535860642004(1669.213134765625, 982081.5703125, 2, 3336…	11	b1^1_301.2079_0.0000_0.0000;b2^1_388.2399_0.0000_0.0000;b3^1_475.2719_0.0000_0.0000;b4^1_589.3149_0.0000_0.0000;b5^1_686.3676_0.0000_0.0000;b6^1_800.4105_0.0000_0.0000;b7^1_871.4477_0.0000_0.0000;b8^1_972.4953_0.0000_0.0000;b9^1_1059.5274_0.0000_0.0000;b10^1_1146.5594_0.0000_0.0000;b11^1_1233.5914_0.0000_0.0000;b12^1_1320.6234_0.0000_0.0000;b13^1_1448.6820_0.0000_0.0000;b14^1_1563.7090_0.0000_0.0…	26.0724	97.5382	A2B2C1D1E2edD2dD1dcba	-2.03511	0	1			0	0	Complex	0.00402212	15148.2549	10423.7979	16388.4512	12958.7969	16561.3105	29122.2500
16192	37	16191	16190	0	43.1427,0.0000	3	1066.15	1065.81	-1.00928	3194.4	3197.43	1378.48	N2H6		1818.95	ATRYNYTSEEK	n[TMT10plex]ATRYNYTSEEK[TMT10plex]	NORMAL	Cytoplasmic FMR1-interacting protein 2	CYFIP2	Q96F07	441	2.30172e+06	138.056	10	126.1277_126.1277_126.1283_58301.1953;127.1248_127.1248_127.1256_42100.0117;127.1311_127.1311_127.1317_152436.7031;128.1281_128.1281_128.1288_53853.3984;128.1344_128.1344_128.1350_50755.8633;129.1315_129.1315_129.1322_48711.2070;129.1378_129.1378_129.1383_78361.1406;130.1348_130.1348_130.1357_64630.4453;130.1411_130.1411_130.1418_172611.2188;131.1382_131.1382_131.1388_52285.9766	8	4	N1:[2022.0311670642(1011.011962890625, 31656.1005859375, 2, 2020.00832578125)];N2:[2225.1105670642(742.3707885742188, 54954.666015625, 3, 2224.088965722656)];N2H2:[2549.2161670642(1274.0999755859375, 2638351.328125, 2, 2546.184351171875)];N2H3:[2711.2689670642(1355.1346435546875, 2472251.2109375, 2, 2708.253687109375)];	7	b1^1_301.2079_0.0000_0.0000;b2^1_402.2555_0.0000_0.0000;b3^1_558.3567_0.0000_0.0000;b4^1_721.4200_0.0000_0.0000;b5^1_835.4629_0.0000_0.0000;b6^1_998.5262_998.5205_5997.7866;b7^1_1099.5739_0.0000_0.0000;b8^1_1186.6060_1186.6221_57826.6284;b9^1_1315.6485_1315.6737_6914.0615;b10^1_1444.6911_0.0000_0.0000;b11^1_1801.9490_0.0000_0.0000;y1^1_376.2763_376.2771_16330.1992;y2^1_505.3189_0.0000_0.0000;y3^1…	22.7387	4.33533	A2B2C1D1E1edD1E1eE1edcba	-2.02284	0	0			0	0	High mannose	0.00502513	58301.1953	42100.0117	152436.7031	53853.3984	50755.8633	48711.2070
28116	37	28115	28114	0	61.9517,0.0000	3	1136.87	1136.86	-0.0102539	3407.57	3407.63	1444.53	N4H3F1		1963.09	AVENSSTAIGIRCK	n[TMT10plex]AVENSSTAIGIRC[Carbamidomethyl]K[TMT10plex]	NORMAL	Proteasome subunit alpha type-3	PSMA3	P25788	33	1.86647e+06	138.055	10	126.1277_126.1277_126.1277_166028.3125;127.1248_127.1248_127.1248_126208.7266;127.1311_127.1311_127.1309_152313.7344;128.1281_128.1281_128.1281_169003.8125;128.1344_128.1344_128.1343_153657.3594;129.1315_129.1315_129.1315_136266.7188;129.1378_129.1378_129.1376_165420.6094;130.1348_130.1348_130.1348_161458.0469;130.1411_130.1411_130.1410_141441.2656;131.1382_131.1382_131.1381_174104.6875	9	11	N1:[2166.1720337877996(1084.5784912109375, 336205.771484375, 2, 2167.141382421875)];N2:[2369.2514337877997(1185.6185302734375, 177102.9736328125, 2, 2369.221460546875)];N2H1:[2531.3042337877996(1266.1463623046875, 202629.3291015625, 2, 2530.277124609375)];N2H2:[2693.3570337878(1347.1705322265625, 443898.802734375, 2, 2692.325464453125)];N2H2F1:[2839.4149337878(1420.212890625, 446742.1337890625, 2…	8	b1^1_301.2079_0.0000_0.0000;b2^1_400.2763_400.2750_8208.7832;b3^1_529.3189_0.0000_0.0000;b4^1_643.3618_643.3607_11887.6409;b5^1_730.3938_730.3881_4256.0435;b6^1_817.4259_0.0000_0.0000;b7^1_918.4735_918.4580_4214.8184;b8^1_989.5107_0.0000_0.0000;b9^1_1102.5947_0.0000_0.0000;b10^1_1159.6162_0.0000_0.0000;b11^1_1272.7002_0.0000_0.0000;b12^1_1428.8014_0.0000_0.0000;b13^1_1588.8320_0.0000_0.0000;b14^1…	23.4166	35.8815	A2B2C1D1E2edD1E2edcbB5ba	-1.01992	1	0			0	0	Complex	0.00751333	166028.3125	126208.7266	152313.7344	169003.8125	153657.3594	136266.7188
19929	37	19928	19919	0	46.6363,0.0000	3	1109.83	1110.18	1.03271	3327.51	3325.47	2059.73	N4H5F1S1		1265.74	AVFNETK	n[TMT10plex]AVFNETK[TMT10plex]	NORMAL	Integrin alpha-M	ITGAM	P11215	692	1.23655e+06	138.055	10	126.1277_126.1277_126.1276_94235.3750;127.1248_127.1248_127.1247_76805.0078;127.1311_127.1311_127.1309_100494.4453;128.1281_128.1281_128.1281_80568.4766;128.1344_128.1344_128.1343_82272.2422;129.1315_129.1315_129.1314_97237.9141;129.1378_129.1378_129.1376_84759.7656;130.1348_130.1348_130.1348_109214.3047;130.1411_130.1411_130.1410_109317.8203;131.1382_131.1382_131.1381_101425.7031	10	16	N1:[1468.8179270642(735.4153442382812, 21969.3251953125, 2, 1468.8150884765626)];N2:[1671.8973270641998(837.460693359375, 6056.021728515625, 2, 1672.90578671875)];N2H2:[1996.0029270641999(999.0067749023438, 16404.6669921875, 2, 1995.9979498046876)];N2H2F1:[2142.0608270641997(1072.534912109375, 41242.171142578125, 2, 2143.05422421875)];N2H3F1:[2304.1136270642(1153.0611572265625, 67077.697265625, 2…	8	b1^1_301.2079_301.2065_14045.4473;b2^1_400.2763_400.2754_10439.6816;b3^1_547.3447_547.3444_6260.0938;b4^1_661.3876_0.0000_0.0000;b5^1_790.4302_0.0000_0.0000;b6^1_891.4779_891.4692_2382.9714;b7^1_1248.7358_0.0000_0.0000;y1^1_376.2763_376.2748_81816.3936;y2^1_477.3240_477.3222_13782.0693;y3^1_606.3666_606.3635_3679.4395;y4^1_720.4095_0.0000_0.0000;y5^1_867.4779_0.0000_0.0000;y6^1_966.5463_0.0000_0.…	44.532	48.0134	A2B2C1D1E2F1fF3fedD1E2F1fedcbB5ba	-0.0065132	1	0			0	0	Complex	0	94235.3750	76805.0078	100494.4453	80568.4766	82272.2422	97237.9141
[truncated: 4,489 more rows]
[truncated: 10 more columns]

## Sheet: Table S3
Supplementary Table 3. All quantified intact glycopeptides in tumor and paracancerous samples of ICC and HCC
MS2Scan	Energy	LowEnergy_MS2Scan	MS1Scan	PrecursorIntensity	RetentionTime	PrecursorCharge	OriginalPrecursorMz	PrecursorMz	PMZShift	PrecursorMass	TheoreticalPrecursorMass	GlycanMass	GlycanComposition	GlycanModification	PeptideMass	PeptideSequence	Peptide	Status	Protein	GeneName	ProteinID	Glycosite_Position	BasePeakIntensity	BasePeakMz	Matched_Reporter_Number	Matched_Reporter_Ions	Matched_OXO_Number	Matched_Y_ions_Number	Matched_Y_ions	Matched_Pepfragment_Number	Matched_Pepfragment_Ions	PeptideScore	GlycanScore	structure_coding	Peptide_MassShift	Corefucose	Bisection	Corefucose_decoy	Bisection_decoy	Glycan_decoy	Isoforms	Glycan_type	FDR	PSMs	Abundance_HCCP	Abundance_HCC	Abundance_ICCP	Abundance_ICC	Normalized abundance_HCCP
[truncated: 1,084 more rows]
[truncated: 15 more columns]

## Sheet: Table S4
Supplementary Table 4. Altered glycoproteins in ICC or HCC tumors compared with paired paracancerous tissues
[truncated: 37 more rows]

[truncated: 2 more sheets: Table S5, Table S6]
